# Supplementary material for: Targeted Protein O-GlcNAcylation Using Bifunctional Small Molecules
Source: J Am Chem Soc. 2024 Apr 1;146(14):9779–89. doi: 10.1021/jacs.3c14380 (PMC11009946; doi:10.1021/jacs.3c14380)
Supplement: Supplementary file 2 — ja3c14380_si_002.xlsx [file ja3c14380_si_002.xlsx]

## Sheet: Identified all proteins
Identified all proteins
Protein Group	Top	Accession	-10LgP	Coverage(%)	Coverage(%) Sample 1	Coverage(%) Sample 2	Coverage(%) Sample 3	Coverage(%) Sample 4	Coverage(%) Sample 5	Coverage(%) Sample 6	Coverage(%) Sample 7	Coverage(%) Sample 8	Coverage(%) Sample 9	#Peptides	Area Sample 1	Area Sample 2	Area Sample 3	Area Sample 4	Area Sample 5	Area Sample 6	Area Sample 7	Area Sample 8	Area Sample 9	#Unique	#Spec Sample 1	#Spec Sample 2	#Spec Sample 3	#Spec Sample 4	#Spec Sample 5	#Spec Sample 6	#Spec Sample 7	#Spec Sample 8	#Spec Sample 9	PTM	Average Mass	Description
3	TRUE	P15924|DESP_HUMAN	650.598	56.25	41.41	43.16	40.54	49.56	47.54	39.78	40.4	39.92	39.18	178	122180	368187	195430	264307	275576	339378	108637	306288	309050	178	272	312	318	370	383	235	244	252	270	Carbamidomethylation; Oxidation (M); HexNAcylation (ST)	331774	Desmoplakin OS=Homo sapiens OX=9606 GN=DSP PE=1 SV=3
4	TRUE	P35579|MYH9_HUMAN	620.104	58.21	52.7	54.44	50.97	55.51	53.72	51.28	52.14	51.43	52.04	130	736617	403596	388375	480728	319724	355159	356050	336020	302340	104	465	626	546	503	491	411	468	472	452	Oxidation (M); Carbamidomethylation	226532	Myosin-9 OS=Homo sapiens OX=9606 GN=MYH9 PE=1 SV=4
5	TRUE	O15078|CE290_HUMAN	613.282	48.65	16.82	2.82	26.06	44.94	41.91	4.6	4.44	30.25	16.86	133	737.987		7503.5	86402.5	58239.7		2453.1	5790.58	703.088	133	52	8	84	218	212	13	10	108	55	Carbamidomethylation; Oxidation (M); HexNAcylation (ST)	290386	Centrosomal protein of 290 kDa OS=Homo sapiens OX=9606 GN=CEP290 PE=1 SV=2
5	FALSE	Q8IWY9|CDAN1_HUMAN	91.6327	0.57	0	0	0	0.57	0.57	0	0	0.57	0	1										1				1	2			1			134120	Codanin-1 OS=Homo sapiens OX=9606 GN=CDAN1 PE=1 SV=4
6	TRUE	P35580|MYH10_HUMAN	609.567	55.26	44.53	49.75	44.79	50.46	50.15	48.38	48.63	46.41	46.51	122	128362	162236	134444	173776	136879	137463	137291	136073	123347	95	305	357	298	321	303	287	290	283	257	Oxidation (M); Carbamidomethylation; HexNAcylation (ST)	228999	Myosin-10 OS=Homo sapiens OX=9606 GN=MYH10 PE=1 SV=3
1	TRUE	HTN-BRD4	609.2	62.04	55.36	55.24	54.77	56.5	58.46	58.7	56.38	55.36	48.03	126	8.1591e+06	9571443	9697876	9598081	9421521	9810657	9440542	9491021	8243912	20	5701	6617	6506	6224	6390	5971	5554	5821	5378	HexNAcylation (ST); Oxidation (M); Carbamidomethylation	187970	>sp|HTN-BRD4
7	TRUE	Q92616|GCN1_HUMAN	601.212	41.26	30.33	29.65	31.75	35.68	33.51	30.66	28.27	31.19	27.97	113	38584.8	33877.4	36837.6	69298.8	47573.1	41016.1	26521.5	38007.7	29990.4	113	151	152	177	196	178	156	117	148	129	Carbamidomethylation; Oxidation (M); HexNAcylation (ST)	292758	eIF-2-alpha kinase activator GCN1 OS=Homo sapiens OX=9606 GN=GCN1 PE=1 SV=6
2	TRUE	O60885|BRD4_HUMAN	593.411	56.53	53.01	52.2	53.74	54.41	52.79	55.43	54.19	53.01	50.44	108	60522.5	96777.9	107059	69230.4	63153.6	103030	81042.1	66100.1	65111.7	2	5168	6063	5956	5636	5791	5408	5030	5229	4878	HexNAcylation (ST); Oxidation (M); Carbamidomethylation	152219	Bromodomain-containing protein 4 OS=Homo sapiens OX=9606 GN=BRD4 PE=1 SV=2
8	TRUE	P49327|FAS_HUMAN	588.561	48.39	41.54	40.82	39.19	46.59	44.84	43.69	39.43	41.86	36.48	99	412366	342885	463986	650948	513890	386562	235664	388362	272456	99	379	351	406	421	399	312	236	318	269	Carbamidomethylation; Oxidation (M)	273427	Fatty acid synthase OS=Homo sapiens OX=9606 GN=FASN PE=1 SV=3
8	FALSE	P28340|DPOD1_HUMAN	107.99	0.63	0.63	0.63	0.63	0.63	0.63	0.63	0.63	0.63	0.63	1	4670.53	3510.41	6223.89	5540.56	5158.05					1	2	6	3	2	6	1	1	1	1		123631	DNA polymerase delta catalytic subunit OS=Homo sapiens OX=9606 GN=POLD1 PE=1 SV=2
10	TRUE	Q7Z406|MYH14_HUMAN	575.529	47.72	37.39	39.15	36.64	38.75	40.2	38.05	33.98	40.2	36.84	92	40344.1	41934.9	32207.9	57597.9	38737.9	43538.6	41485.1	36965	36375.6	78	199	205	181	185	166	187	155	181	161	Carbamidomethylation; Oxidation (M)	227871	Myosin-14 OS=Homo sapiens OX=9606 GN=MYH14 PE=1 SV=2
9	TRUE	Q6P2Q9|PRP8_HUMAN	574.4	38.89	29.21	29.51	29.72	31.99	29.76	27.67	28.01	28.31	30.62	92	37811.7	34382	29555.1	36484	35901.9	24390.2	69636.6	24909.6	73685.1	92	125	140	128	123	128	108	97	102	146	Oxidation (M); Carbamidomethylation	273600	Pre-mRNA-processing-splicing factor 8 OS=Homo sapiens OX=9606 GN=PRPF8 PE=1 SV=2
9	FALSE	Q14181|DPOA2_HUMAN	101.988	1	0	1	1	1	0	0	0	0	0	1										1		6	6	2							65947.8	DNA polymerase alpha subunit B OS=Homo sapiens OX=9606 GN=POLA2 PE=1 SV=2
12	TRUE	O14578|CTRO_HUMAN	571.849	42.87	29.85	30.93	30.34	35.77	35.47	28.61	28.52	31.97	30.24	91	25589.5	20947.1	17784.7	37510.4	22460.9	21447.3	23806.8	22762.7	19847.2	91	121	115	115	142	128	100	102	120	115	Oxidation (M); Carbamidomethylation	231431	Citron Rho-interacting kinase OS=Homo sapiens OX=9606 GN=CIT PE=1 SV=2
11	TRUE	Q96QE3|ATAD5_HUMAN	565.008	45.55	31.67	30.31	33.46	39.43	32.7	33.89	31.62	27.55	33.03	89	37623.2	37913.5	38618.4	63046	45061.2	37483.6	37060.3	34585.3	41394.9	89	119	137	141	147	126	108	94	109	122	Carbamidomethylation; Oxidation (M); HexNAcylation (ST)	207570	ATPase family AAA domain-containing protein 5 OS=Homo sapiens OX=9606 GN=ATAD5 PE=1 SV=4
14	TRUE	O75643|U520_HUMAN	561.735	39.65	29.07	29.59	30.01	31.27	28.89	27.76	28.7	25.7	27.86	83	41895.4	37429.1	33066.9	44419.6	31234.6	28257	35142.7	25741.3	49603.4	82	116	120	127	122	112	105	108	91	133	Carbamidomethylation; HexNAcylation (ST); Oxidation (M)	244508	U5 small nuclear ribonucleoprotein 200 kDa helicase OS=Homo sapiens OX=9606 GN=SNRNP200 PE=1 SV=2
16	TRUE	Q01082|SPTB2_HUMAN	560.472	40.95	26.86	16.33	23.69	32.32	31.9	8.38	3.17	23.77	20.09	83	22439.8	1498.88	27142.9	59804.8	48699.5	754.513	127.07	30664.5	10418.4	75	77	42	85	110	99	21	8	68	58	Carbamidomethylation; Oxidation (M); HexNAcylation (ST)	274609	Spectrin beta chain, non-erythrocytic 1 OS=Homo sapiens OX=9606 GN=SPTBN1 PE=1 SV=2
17	TRUE	Q12923|PTN13_HUMAN	554.855	35.98	5.55	4.19	11.59	29.22	32.64	1.93	3.06	12.92	6.84	78	543.679	131.623	810.486	17855.8	25792.3	99.6535		3938.77	7013.43	78	14	14	33	99	122	8	10	39	22	Oxidation (M); Carbamidomethylation; HexNAcylation (ST)	276906	Tyrosine-protein phosphatase non-receptor type 13 OS=Homo sapiens OX=9606 GN=PTPN13 PE=1 SV=2
17	FALSE	Q68DX3|FRPD2_HUMAN	93.1936	0.53	0	0	0	0.53	0.53	0	0	0.53	0	1										1				1	1			1			144282	FERM and PDZ domain-containing protein 2 OS=Homo sapiens OX=9606 GN=FRMPD2 PE=1 SV=3
15	TRUE	P27708|PYR1_HUMAN	552.083	38.97	29.17	30.07	29.93	35.96	35.51	30.83	29.08	29.93	26.7	73	78977.1	80544.4	69353.6	117432	89890.1	90881.4	77092.6	74019.6	55729	71	163	177	189	201	196	163	153	169	139	Oxidation (M); Carbamidomethylation	242984	CAD protein OS=Homo sapiens OX=9606 GN=CAD PE=1 SV=3
18	TRUE	Q14839|CHD4_HUMAN	549.129	38.81	22.86	9.78	27.41	36.51	32.11	11.56	8.73	25.78	24.95	73	2220.18	378.387	6843.05	22939.1	20055	1275.54	40.2714	10101.2	11412.9	54	61	18	94	124	126	25	21	89	88	Oxidation (M); Carbamidomethylation; HexNAcylation (ST)	218005	Chromodomain-helicase-DNA-binding protein 4 OS=Homo sapiens OX=9606 GN=CHD4 PE=1 SV=2
13	TRUE	Q15648|MED1_HUMAN	543.1	58.57	51.93	52.06	48.96	57.18	47.12	46.49	52.18	49.4	44.91	67	334263	291124	219603	394533	139580	172014	305472	235536	162657	67	354	366	308	355	216	216	293	263	218	Oxidation (M); Carbamidomethylation	168478	Mediator of RNA polymerase II transcription subunit 1 OS=Homo sapiens OX=9606 GN=MED1 PE=1 SV=4
20	TRUE	Q13813|SPTN1_HUMAN	539.617	31.11	5.46	5.7	7.89	27.39	25.85	0	0	7.81	0.93	70	360.512	63.7932	429.093	10047.8	8254.95			2699.12		70	17	17	23	84	76			20	2		284539	Spectrin alpha chain, non-erythrocytic 1 OS=Homo sapiens OX=9606 GN=SPTAN1 PE=1 SV=3
19	TRUE	Q93074|MED12_HUMAN	539.562	38.68	28.57	28.16	29.26	30.18	27.7	27.29	21.86	29.08	25.08	67	22147.8	17172.8	20334.6	28704	23321.6	13346.2	114773	19019.6	14912.5	62	101	98	115	110	98	92	67	93	84	Oxidation (M); Carbamidomethylation	243081	Mediator of RNA polymerase II transcription subunit 12 OS=Homo sapiens OX=9606 GN=MED12 PE=1 SV=4
21	TRUE	Q96SN8|CK5P2_HUMAN	533.876	37.77	31.91	28.21	26.68	31.01	22.98	21.87	27.26	29.32	23.24	68	15145.5	25805.2	9632.24	88295.4	5942.53	26706.3	23841.2	17836.3	381256	68	85	81	75	79	52	56	66	72	60	Carbamidomethylation; HexNAcylation (ST); Oxidation (M)	215038	CDK5 regulatory subunit-associated protein 2 OS=Homo sapiens OX=9606 GN=CDK5RAP2 PE=1 SV=5
21	FALSE	Q5VU43|MYOME_HUMAN	165.299	0.64	0.64	0	0.34	0.34	0	0.3	0.3	0	0	2										2	2		1	1		1	1				265103	Myomegalin OS=Homo sapiens OX=9606 GN=PDE4DIP PE=1 SV=3
22	TRUE	Q12789|TF3C1_HUMAN	533.559	31.67	21.24	16.64	20.48	27.12	25.84	16.74	7.78	20.29	21.19	67	4538.03	2615.51	286072	13926.3	11298.4	2738.95	442.666	4498.16	8966.81	67	61	45	69	87	85	44	21	55	67	Carbamidomethylation; Oxidation (M)	238875	General transcription factor 3C polypeptide 1 OS=Homo sapiens OX=9606 GN=GTF3C1 PE=1 SV=4
24	TRUE	P21333|FLNA_HUMAN	531.699	31.85	3.4	3.51	6.88	24.4	28.18	3.02	2	4.87	3.06	64		82.4664	248.298	11262.2	17569.8			120.289		58	8	8	16	74	97	5	4	14	8	HexNAcylation (ST); Carbamidomethylation	280739	Filamin-A OS=Homo sapiens OX=9606 GN=FLNA PE=1 SV=4
25	TRUE	P78527|PRKDC_HUMAN	518.794	17.03	4.89	5.5	6.13	12.69	8.91	4.94	4.68	5.5	5.35	64	492.835	400.041	121.692	2519.91	1383.02	1015.87	711.369	604.165	389.293	64	28	29	34	61	49	33	20	30	24	Carbamidomethylation; HexNAcylation (ST)	469089	DNA-dependent protein kinase catalytic subunit OS=Homo sapiens OX=9606 GN=PRKDC PE=1 SV=3
26	TRUE	Q00610|CLH1_HUMAN	514.343	34.69	26.63	30.27	24.12	27.88	25.97	21.13	21.13	20.12	16.42	55	15410.2	27653.9	15583.9	20152.5	13208.2	9700.67	9027.98	8095.33	2820.99	41	68	97	76	77	61	47	43	50	41	Carbamidomethylation; Oxidation (M)	191615	Clathrin heavy chain 1 OS=Homo sapiens OX=9606 GN=CLTC PE=1 SV=5
30	TRUE	Q96N67|DOCK7_HUMAN	512.27	26.92	17.1	18.13	16.4	17.99	15.79	15.65	15.7	14.07	16.07	55	32284.1	35071	35793.6	33574.2	6616.34	4793.34	5385.73	3385.89	3933.13	48	52	57	59	65	50	49	48	46	52	Carbamidomethylation; HexNAcylation (ST)	242561	Dedicator of cytokinesis protein 7 OS=Homo sapiens OX=9606 GN=DOCK7 PE=1 SV=4
33	TRUE	P35908|K22E_HUMAN	510.03	69.17	58.37	60.56	60.09	64.16	54.62	56.65	56.81	56.03	56.03	50	488394	772886	607772	337078	144113	144562	380538	250671	539244	36	292	416	335	244	183	179	259	226	292	Oxidation (M); Carbamidomethylation	65432.9	Keratin, type II cytoskeletal 2 epidermal OS=Homo sapiens OX=9606 GN=KRT2 PE=1 SV=2
31	TRUE	Q3V6T2|GRDN_HUMAN	507.272	31.96	18.92	19.51	18.17	18.12	13.95	14.27	20.2	18.76	13.95	56	1554.89	794.158	586.804	1879.69	410.957	1063.47	2309.17	1470.7	605.412	54	45	38	42	43	34	30	46	43	35	Carbamidomethylation; Oxidation (M); HexNAcylation (ST)	216042	Girdin OS=Homo sapiens OX=9606 GN=CCDC88A PE=1 SV=2
39	TRUE	Q9H583|HEAT1_HUMAN	504.813	27.19	17.16	15.67	15.02	20.76	15.72	11.94	16.6	14.04	18.7	51	6237.65	4184.93	3986.96	9766.61	2893.36	2894.71	6333.22	3251.67	12384.3	51	51	45	40	57	40	30	45	39	60	Carbamidomethylation; Oxidation (M)	242370	HEAT repeat-containing protein 1 OS=Homo sapiens OX=9606 GN=HEATR1 PE=1 SV=3
23	TRUE	P04264|K2C1_HUMAN	504.376	66.46	57.92	61.49	56.83	56.21	50.78	53.57	55.43	63.51	54.81	50	1.39415e+06	2.7344e+06	1.86441e+06	883749	491164	1154751	2.06578e+06	1.86704e+06	3.35363e+06	43	378	695	548	306	221	341	488	471	598	Oxidation (M); Carbamidomethylation; HexNAcylation (ST)	66038.7	Keratin, type II cytoskeletal 1 OS=Homo sapiens OX=9606 GN=KRT1 PE=1 SV=6
37	TRUE	O75165|DJC13_HUMAN	501.848	25.14	16.05	16.18	13.82	15.16	12.13	12.04	11.95	15.96	11.15	52	4015.38	2466.75	2219.3	3061.03	591.813	1508.34	2037.39	2257.3	1872.54	52	53	49	41	37	31	35	37	39	29	Carbamidomethylation; Oxidation (M); HexNAcylation (ST)	254415	DnaJ homolog subfamily C member 13 OS=Homo sapiens OX=9606 GN=DNAJC13 PE=1 SV=5
36	TRUE	Q15643|TRIPB_HUMAN	500.39	27.94	14.7	11.77	15.31	19.56	10.76	12.89	14.55	14.35	9.25	53	1311.26	220.218	447.053	2196.46	799.653	1313.8	805.892	826.813	981.183	52	37	27	34	42	28	31	34	33	23	Carbamidomethylation	227586	Thyroid receptor-interacting protein 11 OS=Homo sapiens OX=9606 GN=TRIP11 PE=1 SV=3
35	TRUE	Q8N3C0|ASCC3_HUMAN	499.998	24.3	11.53	11.94	15.03	17.12	11.49	11.35	11.4	13.53	8.49	52	2255.4	2494.85	3193.4	5199.65	1831.03	779.007	953.495	3656.58	3065.08	52	34	37	53	45	33	35	25	36	23	Carbamidomethylation; Oxidation (M)	251460	Activating signal cointegrator 1 complex subunit 3 OS=Homo sapiens OX=9606 GN=ASCC3 PE=1 SV=3
38	TRUE	Q7Z2Z1|TICRR_HUMAN	495.95	28.01	19.01	16.34	18.06	21.88	19.21	18.06	21.47	18.9	16.81	50	6544.07	6949.24	4258.64	13930.5	5848.93	7788.24	7675.53	13349.6	6789.67	50	49	43	39	63	49	46	54	45	42	Carbamidomethylation; HexNAcylation (ST)	210857	Treslin OS=Homo sapiens OX=9606 GN=TICRR PE=1 SV=2
34	TRUE	P02538|K2C6A_HUMAN	495.672	59.04	57.09	55.14	56.56	37.23	25.18	39.18	37.23	51.77	52.48	48	17841.9	37344.2	14389.7			363.846		6365.75	8866.05	4	179	142	196	62	42	66	73	123	143	Oxidation (M); Carbamidomethylation	60044.9	Keratin, type II cytoskeletal 6A OS=Homo sapiens OX=9606 GN=KRT6A PE=1 SV=3
40	TRUE	P48668|K2C6C_HUMAN	493.209	57.09	57.09	50.53	53.9	39.01	26.95	39.18	39.01	48.05	49.82	46	51.6503									1	182	140	198	64	44	67	74	115	143	Oxidation (M); Carbamidomethylation	60025	Keratin, type II cytoskeletal 6C OS=Homo sapiens OX=9606 GN=KRT6C PE=1 SV=3
32	TRUE	P13647|K2C5_HUMAN	493.064	52.88	52.88	47.97	50.85	40	36.61	38.47	42.37	46.27	46.78	45	137566	139926	149012	30272.5	20614.8	60031.1	70239.2	104164	134664	28	174	191	195	83	68	93	114	146	168	Oxidation (M); Carbamidomethylation	62378.3	Keratin, type II cytoskeletal 5 OS=Homo sapiens OX=9606 GN=KRT5 PE=1 SV=3
41	TRUE	P04259|K2C6B_HUMAN	492.831	57.09	57.09	53.19	56.38	34.22	25.35	37.41	37.41	50.53	52.3	46	21592.8	2113.34	18610.1					2009.37	6214.21	3	187	152	210	73	52	74	85	127	150	Oxidation (M); Carbamidomethylation	60067	Keratin, type II cytoskeletal 6B OS=Homo sapiens OX=9606 GN=KRT6B PE=1 SV=5
27	TRUE	Q14980|NUMA1_HUMAN	492.432	30.12	15.74	10.35	6.86	6	10.07	5.77	6.57	4.21	28.13	55	157.573	77.4361		2323.76	240.607				110549	55	46	24	19	14	22	10	14	11	100	Oxidation (M); Carbamidomethylation; HexNAcylation (ST)	238260	Nuclear mitotic apparatus protein 1 OS=Homo sapiens OX=9606 GN=NUMA1 PE=1 SV=2
27	FALSE	O95183|VAMP5_HUMAN	92.214	6.03	6.03	6.03	6.03	6.03	6.03	6.03	6.03	0	6.03	1				465.015					646.639	1	2	1	1	1	1	1	1		3		12804.8	Vesicle-associated membrane protein 5 OS=Homo sapiens OX=9606 GN=VAMP5 PE=1 SV=1
42	TRUE	Q13459|MYO9B_HUMAN	488.65	24.2	13.49	10.43	12.75	17.48	13.82	11.13	7.23	13.91	8.67	49	1138.91	491.961	1097.93	2576.89	1733.09	1033.48	434.268	851.484	978.381	47	35	21	44	43	43	22	16	28	23	Carbamidomethylation	243401	Unconventional myosin-IXb OS=Homo sapiens OX=9606 GN=MYO9B PE=1 SV=3
43	TRUE	Q9UHV7|MED13_HUMAN	487.237	24.33	13.57	5.75	12.14	22.95	17.11	5.11	3.17	15.09	9.71	44	890.029	424.692	1757.47	9517.86	6042.05			2477.81	884.435	42	38	14	34	62	56	10	7	37	25	Carbamidomethylation; Oxidation (M)	239297	Mediator of RNA polymerase II transcription subunit 13 OS=Homo sapiens OX=9606 GN=MED13 PE=1 SV=3
28	TRUE	P08779|K1C16_HUMAN	483.051	73.57	72.09	61.1	69.77	37.63	29.6	45.03	41.65	62.58	68.92	44	253886	19864.3	228026	1239.63	283.295	2694.27	1151.8	35797	101956	23	267	160	295	56	52	71	80	139	185	Oxidation (M); Carbamidomethylation; HexNAcylation (ST)	51267.8	Keratin, type I cytoskeletal 16 OS=Homo sapiens OX=9606 GN=KRT16 PE=1 SV=4
46	TRUE	P48634|PRC2A_HUMAN	482.862	27.35	14.79	14.37	12.38	22.67	19.33	7.51	8.3	7.97	5.24	43	1349.09	735.265	1054.41	6740.61	3011.42	552.458	1140.62	890.342	294.391	42	33	26	33	68	45	19	20	16	10		228863	Protein PRRC2A OS=Homo sapiens OX=9606 GN=PRRC2A PE=1 SV=3
48	TRUE	P51532|SMCA4_HUMAN	480.202	25.02	12.45	19.13	1.52	24.1	0.67	0	18.15	3.46	3.89	41	901.089	16618.1		14970			14520.6		122.596	26	28	41	2	70	1		40	6	6	Oxidation (M); Carbamidomethylation	184646	Transcription activator BRG1 OS=Homo sapiens OX=9606 GN=SMARCA4 PE=1 SV=2
47	TRUE	Q93008|USP9X_HUMAN	479.692	17	0.82	1.79	1.67	13.39	14.86	0	0	5.64	0.78	42				3769.25	3531.78			1006.25		42	3	5	5	40	50			15	2	Carbamidomethylation; Oxidation (M)	292280	Probable ubiquitin carboxyl-terminal hydrolase FAF-X OS=Homo sapiens OX=9606 GN=USP9X PE=1 SV=3
47	FALSE	O00507|USP9Y_HUMAN	401.348	7.48	0.39	1.37	0.74	5.24	6.42	0	0	2.15	0.78	21				836.368	928.477					21	1	4	2	18	21			6	2	Carbamidomethylation	291077	Probable ubiquitin carboxyl-terminal hydrolase FAF-Y OS=Homo sapiens OX=9606 GN=USP9Y PE=2 SV=2
29	TRUE	P02533|K1C14_HUMAN	477.693	72.88	59.53	53.18	64.19	45.13	37.71	51.27	46.4	49.79	68.01	44	62504.7	34203.3	79084.3	12105.1	2403.85	19213.7	16255	30134.9	63535.8	13	190	168	242	67	65	83	103	116	178	Oxidation (M); Carbamidomethylation; HexNAcylation (ST)	51561.5	Keratin, type I cytoskeletal 14 OS=Homo sapiens OX=9606 GN=KRT14 PE=1 SV=4
45	TRUE	Q07864|DPOE1_HUMAN	476.489	19.95	10.63	5.99	10.1	13.08	9.89	6.47	4.81	9.76	6.74	43	569.758	124.837	7303.14	17961.8	1200.39	256.968	159.516	6610.86	649.069	43	26	19	28	33	29	18	11	24	20	Carbamidomethylation; Oxidation (M)	261518	DNA polymerase epsilon catalytic subunit A OS=Homo sapiens OX=9606 GN=POLE PE=1 SV=5
51	TRUE	Q92621|NU205_HUMAN	474.673	20.13	16.9	13.57	11.93	17.69	5.96	6.01	14.76	9.74	5.47	40	11726.2	4965.94	1061.21	11217.8	427.799	615.95	5298.76	1055.91	736.01	40	49	40	31	61	16	15	42	23	12	Carbamidomethylation; Oxidation (M); HexNAcylation (ST)	227922	Nuclear pore complex protein Nup205 OS=Homo sapiens OX=9606 GN=NUP205 PE=1 SV=3
49	TRUE	A5YKK6|CNOT1_HUMAN	473.301	18.81	8.71	10.98	11.78	10.69	10.4	7.79	7.15	5.09	6.9	41	796.657	946.618	464.67	1323.96	1275.8	801.424	740.163	302.609	213.619	41	25	31	29	28	27	19	17	13	19	Carbamidomethylation; Oxidation (M)	266939	CCR4-NOT transcription complex subunit 1 OS=Homo sapiens OX=9606 GN=CNOT1 PE=1 SV=2
54	TRUE	P11717|MPRI_HUMAN	470.575	17.66	2.49	3.21	5.18	13.89	14.61	0.48	1.73	1.93	1	39		44.9795		1279.78	1160.33					39	5	10	12	37	42	1	3	4	2	Carbamidomethylation	274375	Cation-independent mannose-6-phosphate receptor OS=Homo sapiens OX=9606 GN=IGF2R PE=1 SV=3
50	TRUE	Q6KC79|NIPBL_HUMAN	469.307	16.33	3.71	3.21	3.89	12.66	14.94	4.1	1.14	2.78	1.57	40			79.4567	2144.5	4670.21	76.7734				40	8	10	11	40	64	9	3	8	5	Carbamidomethylation; Oxidation (M); HexNAcylation (ST)	316051	Nipped-B-like protein OS=Homo sapiens OX=9606 GN=NIPBL PE=1 SV=2
55	TRUE	P13645|K1C10_HUMAN	466.979	54.28	46.23	48.29	50	48.29	50.34	49.14	49.83	43.49	48.12	35	827542	1.79668e+06	1.1222e+06	620212	373699	534053	909211	825798	900327	26	243	344	298	157	149	152	200	212	213	Carbamidomethylation; HexNAcylation (ST); Oxidation (M)	58827.1	Keratin, type I cytoskeletal 10 OS=Homo sapiens OX=9606 GN=KRT10 PE=1 SV=6
44	TRUE	P35527|K1C9_HUMAN	463.583	67.09	61.48	59.71	45.91	63.08	51.04	57.14	59.87	56.18	60.51	35	835779	1.59012e+06	791954	440170	111282	752499	1.37082e+06	1212381	2599368	34	249	353	235	189	96	218	276	274	375	Oxidation (M); Carbamidomethylation; HexNAcylation (ST)	62064.3	Keratin, type I cytoskeletal 9 OS=Homo sapiens OX=9606 GN=KRT9 PE=1 SV=3
52	TRUE	Q5SW79|CE170_HUMAN	459.86	30.74	17.74	22.73	2.53	23.99	0.51	3.47	17.55	3.28	2.71	39	5946.27	92223.3	334.476	5213.33		287.65	561.405	221.237		37	25	35	5	38	1	6	26	5	4	Carbamidomethylation; HexNAcylation (ST)	175293	Centrosomal protein of 170 kDa OS=Homo sapiens OX=9606 GN=CEP170 PE=1 SV=1
52	FALSE	Q96L14|C170L_HUMAN	202.322	12.97	12.97	12.97	3.07	12.97	0	3.07	6.48	0	0	3	80.3781			884.648						3	3	3	2	5		1	2				32648.4	Cep170-like protein OS=Homo sapiens OX=9606 GN=CEP170P1 PE=5 SV=2
60	TRUE	A3KMH1|VWA8_HUMAN	458.162	20.42	0.89	12.65	0	19.32	0	0	0	0	0	35		61.6118		975.791						35	1	28		49						HexNAcylation (ST); Carbamidomethylation	214824	von Willebrand factor A domain-containing protein 8 OS=Homo sapiens OX=9606 GN=VWA8 PE=1 SV=2
67	TRUE	O15027|SC16A_HUMAN	454.986	19.05	8.21	9.68	11.79	15.92	15.42	3.26	2.62	7.3	2.43	32	579.116	622.596	1064.48	4662.25	3600.95	250.934		322.45		32	18	28	36	52	52	8	5	22	7	Carbamidomethylation	233517	Protein transport protein Sec16A OS=Homo sapiens OX=9606 GN=SEC16A PE=1 SV=3
59	TRUE	Q9UKV3|ACINU_HUMAN	450.57	28.41	19.54	22.67	14.62	21.55	12.23	16.48	14.77	9.77	14.91	35	13356	12874.2	1766.24	17314.8	9635.92	9569.62	8502.89	429.592	12098.1	35	44	59	27	43	17	27	30	16	38	Carbamidomethylation	151862	Apoptotic chromatin condensation inducer in the nucleus OS=Homo sapiens OX=9606 GN=ACIN1 PE=1 SV=2
59	FALSE	Q5W0Z9|ZDH20_HUMAN	95.8987	1.64	1.64	1.64	0	0	0	0	0	0	1.64	1										1	1	1							1		42277.6	Palmitoyltransferase ZDHHC20 OS=Homo sapiens OX=9606 GN=ZDHHC20 PE=1 SV=1
59	FALSE	P46937|YAP1_HUMAN	95.8987	1.19	1.19	1.19	0	0	0	0	0	0	1.19	1										1	1	1							1		54461.5	Transcriptional coactivator YAP1 OS=Homo sapiens OX=9606 GN=YAP1 PE=1 SV=2
68	TRUE	Q04637|IF4G1_HUMAN	449.648	20.51	14.01	13.88	15.88	16.01	13.82	13.01	8.63	10.57	9.76	31	375.046	2471.3	1688.86	2216.94	2236.92	3230.62	15245.4	72.9106	374.065	31	23	27	35	33	27	23	15	16	14	Oxidation (M); Carbamidomethylation	175491	Eukaryotic translation initiation factor 4 gamma 1 OS=Homo sapiens OX=9606 GN=EIF4G1 PE=1 SV=4
68	FALSE	O43432|IF4G3_HUMAN	163.083	1.39	0	0.76	1.39	0.63	0.76	0.76	0	0.76	0	2										2		1	5	1	1	1		1		Oxidation (M); Carbamidomethylation	176652	Eukaryotic translation initiation factor 4 gamma 3 OS=Homo sapiens OX=9606 GN=EIF4G3 PE=1 SV=2
56	TRUE	P46939|UTRO_HUMAN	447.76	12.06	3.38	3.47	4.54	6.96	7.08	2.53	1.69	2.21	2.13	37		268.236	78.1019	3251.52	692.787	788.991	994.345		415.223	37	10	11	16	30	31	7	6	7	7	Carbamidomethylation; HexNAcylation (ST)	394466	Utrophin OS=Homo sapiens OX=9606 GN=UTRN PE=1 SV=2
53	TRUE	Q04695|K1C17_HUMAN	447.308	56.48	51.16	41.67	50.69	20.37	21.3	22.69	39.35	45.14	44.91	34	21432	2522.25	18528.5				1959.92	4475.01	6157.43	12	113	73	125	25	26	30	40	52	77	Oxidation (M); Carbamidomethylation; HexNAcylation (ST)	48105.7	Keratin, type I cytoskeletal 17 OS=Homo sapiens OX=9606 GN=KRT17 PE=1 SV=2
57	TRUE	Q86YZ3|HORN_HUMAN	447.076	23.16	14.42	17.37	12.35	9.82	4.95	10	14.14	11.12	16.49	37	25924.7	81277.8	35756.1	32420.7	10370.1	24749	81014.4	54274.6	142679	37	72	174	101	51	17	37	90	81	143	HexNAcylation (ST); Oxidation (M)	282390	Hornerin OS=Homo sapiens OX=9606 GN=HRNR PE=1 SV=2
64	TRUE	Q02224|CENPE_HUMAN	444.293	12.37	0	0	0	8.55	9.37	0	0	0.63	0	33				135.446	319.161					33				24	30			2		Carbamidomethylation	316415	Centromere-associated protein E OS=Homo sapiens OX=9606 GN=CENPE PE=1 SV=2
58	TRUE	Q7Z794|K2C1B_HUMAN	440.312	43.6	17.65	43.43	19.38	17.82	12.8	22.84	26.64	33.74	21.63	31	548.256	47436.3	766.188	974.222	383.868	3102.67	7992.03	8882.65	1908.62	26	49	127	63	46	30	43	64	69	66	Oxidation (M); HexNAcylation (ST); Carbamidomethylation	61901.4	Keratin, type II cytoskeletal 1b OS=Homo sapiens OX=9606 GN=KRT77 PE=2 SV=3
66	TRUE	O60841|IF2P_HUMAN	439.329	26.15	16.15	19.43	15.57	18.28	17.21	14.1	17.05	18.93	12.62	31	3994.53	3153.83	1482.34	6917.03	2365.38	854.555	2561.7	3333.78	2506.81	31	25	34	29	29	26	17	25	29	25	Carbamidomethylation; Oxidation (M); HexNAcylation (ST)	138827	Eukaryotic translation initiation factor 5B OS=Homo sapiens OX=9606 GN=EIF5B PE=1 SV=4
61	TRUE	Q13085|ACACA_HUMAN	439.092	15.9	7.59	7.89	8.91	7.8	6.65	7.46	3.96	6.27	3.07	35	521001	350.541	755510	602932	66.4825	302.944	386120	712740		35	19	19	23	22	22	20	12	21	7	HexNAcylation (ST); Carbamidomethylation; Oxidation (M)	265554	Acetyl-CoA carboxylase 1 OS=Homo sapiens OX=9606 GN=ACACA PE=1 SV=2
61	FALSE	O00763|ACACB_HUMAN	215.985	2.28	0.53	0.41	1.34	0.41	0.41	0.94	0	0	0.94	4										4	1	1	3	1	1	1			2		276541	Acetyl-CoA carboxylase 2 OS=Homo sapiens OX=9606 GN=ACACB PE=1 SV=3
76	TRUE	P02768|ALBU_HUMAN	436.231	38.75	20.2	32.35	22.99	22.33	16.91	15.44	20.85	22.33	23.32	29	372519	346431	368358	296080	854481	1.15426e+06	2.43032e+06	1.60719e+06	2.01801e+06	29	86	88	84	71	104	109	169	145	146	Carbamidomethylation	69366.7	Serum albumin OS=Homo sapiens OX=9606 GN=ALB PE=1 SV=2
70	TRUE	Q9P2E9|RRBP1_HUMAN	434.902	23.76	13.12	17.3	14.4	18.37	6.1	9.29	12.7	9.57	8.01	31	675.401	117213	311.076	2302.22		72.026	167.654	101507	68.4157	30	17	31	21	32	7	10	19	14	12	Carbamidomethylation; HexNAcylation (ST)	152456	Ribosome-binding protein 1 OS=Homo sapiens OX=9606 GN=RRBP1 PE=1 SV=5
63	TRUE	O60287|NPA1P_HUMAN	433.954	16.16	5.68	6.38	5.59	5.2	4.71	2.29	5.37	3.61	12.9	34	341.517	95355.4	202.92	471.772	542.762	98.7848	119.087	242.859	3556.77	34	17	17	19	12	14	7	12	12	37	Carbamidomethylation	254389	Nucleolar pre-ribosomal-associated protein 1 OS=Homo sapiens OX=9606 GN=URB1 PE=1 SV=4
69	TRUE	O95248|MTMR5_HUMAN	431.65	18.9	10.6	8.4	7.49	12.37	6.85	6.42	8.24	8.62	2.84	32	874.404	183.247		410.389	77.4443	197.268	414.75	229.377		32	21	16	14	27	15	14	18	18	4	Carbamidomethylation; HexNAcylation (ST)	208443	Myotubularin-related protein 5 OS=Homo sapiens OX=9606 GN=SBF1 PE=1 SV=4
69	FALSE	Q86WG5|MTMRD_HUMAN	141.718	0.97	0.54	0.54	0.54	0.54	0	0.54	0.54	0.97	0	2						42.0698		229.377		2	1	1	1	1		2	1	2		Carbamidomethylation; HexNAcylation (ST)	208464	Myotubularin-related protein 13 OS=Homo sapiens OX=9606 GN=SBF2 PE=1 SV=1
69	FALSE	Q13614|MTMR2_HUMAN	103.45	1.24	0	1.24	1.24	1.24	0	0	1.24	0	0	1										1		1	1	1			1				73381.2	Myotubularin-related protein 2 OS=Homo sapiens OX=9606 GN=MTMR2 PE=1 SV=4
69	FALSE	Q13613|MTMR1_HUMAN	103.45	1.2	0	1.2	1.2	1.2	0	0	1.2	0	0	1										1		1	1	1			1				74677.8	Myotubularin-related protein 1 OS=Homo sapiens OX=9606 GN=MTMR1 PE=1 SV=4
65	TRUE	P19013|K2C4_HUMAN	429.929	45.32	8.24	8.8	43.07	3.56	3.56	1.69	5.43	5.24	5.24	30	9234.66	477.953	88909.9					324.865	1932.65	21	15	19	70	7	5	5	13	9	14	Oxidation (M); Carbamidomethylation	57285.2	Keratin, type II cytoskeletal 4 OS=Homo sapiens OX=9606 GN=KRT4 PE=1 SV=4
62	TRUE	Q14008|CKAP5_HUMAN	427.771	17.81	9.65	7.23	9.65	10.88	7.63	5.46	4.63	8.56	7.63	33	1282.87	492.87	95.3889	866.649	507.922	813.145	507.079	971.037	691.355	33	18	15	22	26	17	12	11	21	15	Carbamidomethylation; Oxidation (M)	225495	Cytoskeleton-associated protein 5 OS=Homo sapiens OX=9606 GN=CKAP5 PE=1 SV=3
71	TRUE	P35749|MYH11_HUMAN	426.343	14.05	9.48	10.4	10.7	8.72	9.18	8.72	8.77	10.09	10.45	29						1080.87			259.906	6	81	126	89	71	79	70	69	77	89	Carbamidomethylation; HexNAcylation (ST); Oxidation (M)	227339	Myosin-11 OS=Homo sapiens OX=9606 GN=MYH11 PE=1 SV=3
84	TRUE	Q71F56|MD13L_HUMAN	425.413	14.07	8.37	5.34	7.69	10.81	9.32	1.95	0.32	8.33	5.34	26	38411	76.8914	21070.6	4652.45	1560.8			1212.42	1406.1	24	23	13	26	31	26	6	1	19	16	Carbamidomethylation; Oxidation (M)	242602	Mediator of RNA polymerase II transcription subunit 13-like OS=Homo sapiens OX=9606 GN=MED13L PE=1 SV=1
79	TRUE	Q9NZM4|BICRA_HUMAN	424.466	26.41	18.01	17.82	5.38	17.69	4.1	2.05	13.97	10.06	7.56	27	11290.3	3177.46	150.715	10753.6	174.53	753.182	9142.96	13621	1127.73	27	34	31	10	42	6	5	37	24	12	Carbamidomethylation; Oxidation (M)	158490	BRD4-interacting chromatin-remodeling complex-associated protein OS=Homo sapiens OX=9606 GN=BICRA PE=1 SV=2
85	TRUE	O60244|MED14_HUMAN	421.892	16.37	7.5	14.24	8.6	14.31	9.9	0.62	5.23	2.48	3.09	25	206.654	585.392	78.6401	1328.2	84.0315		179.977	42.4155		25	15	29	16	28	17	1	10	4	3	Carbamidomethylation	160607	Mediator of RNA polymerase II transcription subunit 14 OS=Homo sapiens OX=9606 GN=MED14 PE=1 SV=2
81	TRUE	P24928|RPB1_HUMAN	415.555	15.99	9.49	7.16	5.23	5.33	14.47	0	0	2.34	4.92	27	88.5943			148.31	1264.67			105.404		27	21	13	11	10	37			4	11	Oxidation (M); Carbamidomethylation	217176	DNA-directed RNA polymerase II subunit RPB1 OS=Homo sapiens OX=9606 GN=POLR2A PE=1 SV=2
77	TRUE	Q99996|AKAP9_HUMAN	412.58	8.8	1.84	1.36	0.33	6.14	3.56	0.33	0	0.64	1.02	29	54324.7	15915.7		553.842	260.133	49.4594			776.425	29	10	8	1	26	13	1		4	3	Carbamidomethylation; Oxidation (M)	452987	A-kinase anchor protein 9 OS=Homo sapiens OX=9606 GN=AKAP9 PE=1 SV=4
87	TRUE	Q8N1N4|K2C78_HUMAN	412.159	43.08	30.19	33.08	32.69	20.38	6.54	15.96	33.08	30.58	34.23	25	1427.62	6262.15	3557.29	319.017	29.0936	296.581	11758	1382.2	5882.96	21	29	46	48	21	12	12	35	30	39	Carbamidomethylation	56865.8	Keratin, type II cytoskeletal 78 OS=Homo sapiens OX=9606 GN=KRT78 PE=1 SV=2
80	TRUE	P14923|PLAK_HUMAN	410.921	36.78	30.74	31.68	30.07	13.56	1.21	17.18	20.67	20.67	25.64	24	4765.76	4643.92	6160.09			274.01	1882.97	1836.12	9401.62	20	34	44	55	15	1	15	25	27	42	Oxidation (M); Carbamidomethylation	81744.7	Junction plakoglobin OS=Homo sapiens OX=9606 GN=JUP PE=1 SV=3
75	TRUE	P13646|K1C13_HUMAN	410.428	45.2	12.23	8.73	45.2	9.17	8.73	8.73	8.73	8.73	9.17	23			27243							12	33	30	97	19	15	18	17	22	23	Oxidation (M); Carbamidomethylation; HexNAcylation (ST)	49588.2	Keratin, type I cytoskeletal 13 OS=Homo sapiens OX=9606 GN=KRT13 PE=1 SV=4
73	TRUE	Q02413|DSG1_HUMAN	408.717	29.65	19.07	24.88	21.26	16.4	4.58	9.53	20.5	24.21	21.73	23	3386.98	7648.82	5127.34	1585.89	78.1817	266.308	2293.36	8825.19	10305.2	23	28	42	38	16	4	10	30	39	43	Oxidation (M); Carbamidomethylation	113748	Desmoglein-1 OS=Homo sapiens OX=9606 GN=DSG1 PE=1 SV=2
88	TRUE	Q96T23|RSF1_HUMAN	404.262	20.82	7.43	6.73	4.16	7.01	10.55	2.29	4.02	2.5	17.14	24	2805.26	221.61	79.115	3511.11	358.511				12252	24	11	10	6	12	16	3	6	2	36	Carbamidomethylation	163820	Remodeling and spacing factor 1 OS=Homo sapiens OX=9606 GN=RSF1 PE=1 SV=2
95	TRUE	P51531|SMCA2_HUMAN	404.192	15.47	6.1	7.74	0	15.47	0	0	7.36	0.63	1.26	21				160.175						6	12	17		34			16	1	2	Carbamidomethylation; Oxidation (M); HexNAcylation (ST)	181279	Probable global transcription activator SNF2L2 OS=Homo sapiens OX=9606 GN=SMARCA2 PE=1 SV=2
78	TRUE	Q8N4C6|NIN_HUMAN	402.624	14.64	4.78	2.11	4.55	9.43	7.99	0.67	0.96	3.64	6.32	28	654.554		331.82	775.412	1504.56			72.149	120.777	27	9	4	9	25	21	2	3	8	15	Carbamidomethylation	243249	Ninein OS=Homo sapiens OX=9606 GN=NIN PE=1 SV=4
82	TRUE	Q14690|RRP5_HUMAN	400.399	16.14	9.57	10.05	1.12	8.82	0.53	0.53	5.88	0.53	8.02	27	36.0138			79.6223			920.372		198.883	27	20	24	2	21	2	1	13	2	15	Carbamidomethylation; HexNAcylation (ST); Oxidation (M)	208701	Protein RRP5 homolog OS=Homo sapiens OX=9606 GN=PDCD11 PE=1 SV=3
86	TRUE	Q5D862|FILA2_HUMAN	399.168	16.69	7.49	13.72	6.82	4.06	3.43	6.48	8.53	7.61	9.41	25	1534.46	15019.6	2375.82	790.173	478.762	1063.4	6876.14	2849.18	5298.27	25	14	46	19	10	6	14	33	16	39	Carbamidomethylation; HexNAcylation (ST); Oxidation (M)	248073	Filaggrin-2 OS=Homo sapiens OX=9606 GN=FLG2 PE=1 SV=1
93	TRUE	Q8TDI0|CHD5_HUMAN	396.604	11.57	5.53	1.74	6.55	9.77	8.85	1.74	1.07	6.29	5.07	20			2987.21		16584.3					2	16	4	22	35	40	4	4	20	16	Oxidation (M); Carbamidomethylation; HexNAcylation (ST)	223050	Chromodomain-helicase-DNA-binding protein 5 OS=Homo sapiens OX=9606 GN=CHD5 PE=1 SV=1
105	TRUE	Q9C0A6|SETD5_HUMAN	393.969	19.28	3.74	12.69	0	16.99	0	0	6.66	0	1.32	20		193.007		408.216			185.369			20	4	19		22			6		1	Carbamidomethylation	157515	SET domain-containing protein 5 OS=Homo sapiens OX=9606 GN=SETD5 PE=1 SV=2
105	FALSE	Q8IZD2|KMT2E_HUMAN	93.7211	0.48	0	0.48	0	0.48	0	0	0	0	0	1										1		1		1						Carbamidomethylation	204965	Inactive histone-lysine N-methyltransferase 2E OS=Homo sapiens OX=9606 GN=KMT2E PE=1 SV=1
99	TRUE	Q8IWJ2|GCC2_HUMAN	393.658	14.01	0	7.36	0	12.71	0	0	0	0	0	21				553.609						21		13		24						Carbamidomethylation; Oxidation (M)	195910	GRIP and coiled-coil domain-containing protein 2 OS=Homo sapiens OX=9606 GN=GCC2 PE=1 SV=4
83	TRUE	O14646|CHD1_HUMAN	388.329	15.85	6.67	5.2	6.73	3.39	6.96	4.04	2.34	5.15	4.74	26	244.772	68.9068	895.555	322	73.2739			162.872	114.166	25	13	11	16	8	16	9	4	10	12	Carbamidomethylation	196688	Chromodomain-helicase-DNA-binding protein 1 OS=Homo sapiens OX=9606 GN=CHD1 PE=1 SV=2
83	FALSE	O14647|CHD2_HUMAN	181.832	1.59	0	0.38	1.09	0.38	0.38	0.49	0.38	0	0.38	3			57.6061							2		1	3	1	1	1	1		2		211344	Chromodomain-helicase-DNA-binding protein 2 OS=Homo sapiens OX=9606 GN=CHD2 PE=1 SV=2
72	TRUE	Q9P219|DAPLE_HUMAN	388.062	16.17	3.7	6.16	3.06	7.84	2.32	4.54	1.13	3.25	2.71	29			2786.58	596.909						27	9	14	7	15	6	9	3	5	6	HexNAcylation (ST); Carbamidomethylation	228230	Protein Daple OS=Homo sapiens OX=9606 GN=CCDC88C PE=1 SV=3
91	TRUE	Q13428|TCOF_HUMAN	386.754	19.29	7.06	9.81	4.37	10.15	10.28	3.97	0.81	1.41	7.39	23	196.51	2407.18		40966.2	102.203				152.701	23	10	12	6	18	14	9	1	3	11		152106	Treacle protein OS=Homo sapiens OX=9606 GN=TCOF1 PE=1 SV=3
119	TRUE	Q9BXF6|RFIP5_HUMAN	383.481	37.21	19.6	35.07	16.54	31.85	11.03	2.45	24.5	8.12	8.27	17	438.464	3640.68	463.644	6775.76			667.028	61.2165		17	16	34	12	25	6	1	20	4	5	Carbamidomethylation	70415.1	Rab11 family-interacting protein 5 OS=Homo sapiens OX=9606 GN=RAB11FIP5 PE=1 SV=1
102	TRUE	O95163|ELP1_HUMAN	382.171	18.84	2.93	9.98	8.18	13.29	4.73	1.43	2.85	4.2	1.43	20	42.6864		666.384	366.661			137.085			20	5	12	10	19	7	3	3	6	1	Carbamidomethylation	150254	Elongator complex protein 1 OS=Homo sapiens OX=9606 GN=ELP1 PE=1 SV=3
101	TRUE	P21359|NF1_HUMAN	381.206	7.85	0	0.42	0.46	5.78	7.54	0	0	0	0	19		70.911		487.458	597.813					19		1	1	18	27					Carbamidomethylation; Oxidation (M)	319372	Neurofibromin OS=Homo sapiens OX=9606 GN=NF1 PE=1 SV=2
96	TRUE	Q9NSB2|KRT84_HUMAN	380.804	37.67	16.67	4	2.67	2.67	1.17	2.67	2.67	2.67	34.33	21	665.63								5516.94	16	16	17	11	7	4	4	7	9	34	Carbamidomethylation; Oxidation (M)	64842.4	Keratin, type II cuticular Hb4 OS=Homo sapiens OX=9606 GN=KRT84 PE=2 SV=2
97	TRUE	Q86YW9|MD12L_HUMAN	379.947	9.42	5.5	6.43	5.08	6.39	4.62	4.15	4.1	3.08	3.92	20				6607.37	8258.44	5142.57		6547.29	37.3043	15	17	20	22	23	21	15	13	16	10	Carbamidomethylation; HexNAcylation (ST); Oxidation (M)	240120	Mediator of RNA polymerase II transcription subunit 12-like protein OS=Homo sapiens OX=9606 GN=MED12L PE=1 SV=2
74	TRUE	P35658|NU214_HUMAN	379.721	18.42	8.71	9.71	8.37	0.91	5.65	2.92	0.33	2.63	13.16	30	62.9194	58.1031	196853						934.893	30	21	19	15	2	13	5	1	6	38	Carbamidomethylation; HexNAcylation (ST)	213620	Nuclear pore complex protein Nup214 OS=Homo sapiens OX=9606 GN=NUP214 PE=1 SV=2
103	TRUE	P12035|K2C3_HUMAN	378.422	16.4	8.92	13.06	10.67	10.19	7.32	7.17	9.08	8.76	8.92	19										3	41	72	77	36	24	22	34	43	49	Oxidation (M)	64417	Keratin, type II cytoskeletal 3 OS=Homo sapiens OX=9606 GN=KRT3 PE=1 SV=3
100	TRUE	Q9C0C2|TB182_HUMAN	378.241	15.21	3.82	0	6.59	9.25	12.38	0	0	4.4	5.03	20				61.1132	123.648				57.0988	20	5		10	14	21			7	6	Carbamidomethylation	181796	182 kDa tankyrase-1-binding protein OS=Homo sapiens OX=9606 GN=TNKS1BP1 PE=1 SV=4
104	TRUE	Q12873|CHD3_HUMAN	376.692	9.4	2.75	1.1	3.55	7.3	5.3	1	1	4.5	2.7	19					1346.56					3	9	3	14	27	29	3	5	16	11	Oxidation (M); Carbamidomethylation; HexNAcylation (ST)	226592	Chromodomain-helicase-DNA-binding protein 3 OS=Homo sapiens OX=9606 GN=CHD3 PE=1 SV=3
92	TRUE	Q9UPY3|DICER_HUMAN	374.668	13.68	4.63	6.14	7.23	3.59	1.72	4.16	6.3	4.53	2.29	23	146.345	123.503		246.504		61.1301	51.4104			23	10	10	14	6	5	9	15	10	4	Carbamidomethylation	218682	Endoribonuclease Dicer OS=Homo sapiens OX=9606 GN=DICER1 PE=1 SV=3
123	TRUE	O14981|BTAF1_HUMAN	373.698	11.2	1.78	5.19	1.62	10.17	0	0	5.84	0	0	17		237.641		1086.76						17	3	8	3	22			12			Carbamidomethylation	206887	TATA-binding protein-associated factor 172 OS=Homo sapiens OX=9606 GN=BTAF1 PE=1 SV=2
113	TRUE	Q9BV73|CP250_HUMAN	372.527	8.27	0	0	0	4.95	6.59	0	0	0	0	18				42.4364	383.167					18				13	20						281137	Centrosome-associated protein CEP250 OS=Homo sapiens OX=9606 GN=CEP250 PE=1 SV=2
106	TRUE	P25440|BRD2_HUMAN	372.109	12.61	8.49	7.49	8.61	10.24	10.24	10.11	6.37	8.36	10.99	17	16555.1	10506.5	9400.61	21208.5	14751.9	15422.8	9055.28	8102.96	12553.3	10	274	317	326	349	322	278	265	264	236	Oxidation (M); Carbamidomethylation	88060.8	Bromodomain-containing protein 2 OS=Homo sapiens OX=9606 GN=BRD2 PE=1 SV=2
108	TRUE	O95678|K2C75_HUMAN	369.62	18.51	17.6	15.97	17.6	9.44	10.34	9.62	12.16	14.34	14.34	16	2010.48		2531.17		99301.4		112553	88417.1	6801.21	1	52	64	60	28	24	20	35	46	48	Oxidation (M); Carbamidomethylation; HexNAcylation (ST)	59560.4	Keratin, type II cytoskeletal 75 OS=Homo sapiens OX=9606 GN=KRT75 PE=1 SV=2
112	TRUE	Q08188|TGM3_HUMAN	368.932	26.84	14.29	22.51	16.88	15.15	7.22	5.77	18.18	14.29	17.75	17	402.502	2590.66	992.676				434.401	287.457	344.268	17	9	26	21	11	5	7	20	13	16	Oxidation (M); Carbamidomethylation	76631.8	Protein-glutamine gamma-glutamyltransferase E OS=Homo sapiens OX=9606 GN=TGM3 PE=1 SV=4
94	TRUE	Q9Y520|PRC2C_HUMAN	368.062	10.05	1.8	1.52	2.35	4.66	7.32	1.38	0.69	1.07	1.1	23	1954.26			454.583	76.1194					22	5	7	8	12	20	6	4	4	3	Carbamidomethylation; HexNAcylation (ST)	316911	Protein PRRC2C OS=Homo sapiens OX=9606 GN=PRRC2C PE=1 SV=4
90	TRUE	P20930|FILA_HUMAN	366.264	7.36	3.4	3.52	2.14	1.99	0.47	0.98	4.73	1.53	3.67	23	2282.79	4103.76	4451.09	1516.26			5825.97	2182.12	5100.43	23	24	20	14	8	3	4	24	10	23	HexNAcylation (ST)	435170	Filaggrin OS=Homo sapiens OX=9606 GN=FLG PE=1 SV=3
117	TRUE	Q9ULT8|HECD1_HUMAN	365.909	6.93	0	0	0.34	4.71	4.02	0	0	0	0	17				1637.39						17			1	15	14					Carbamidomethylation	289384	E3 ubiquitin-protein ligase HECTD1 OS=Homo sapiens OX=9606 GN=HECTD1 PE=1 SV=3
130	TRUE	P19012|K1C15_HUMAN	363.775	23.9	10.75	10.09	21.93	10.53	10.09	10.09	12.06	10.09	10.75	15							228.512			2	45	34	62	19	16	23	19	23	30		49211.7	Keratin, type I cytoskeletal 15 OS=Homo sapiens OX=9606 GN=KRT15 PE=1 SV=3
114	TRUE	P53675|CLH2_HUMAN	360.764	8.96	6.46	6.34	5.73	7.13	6.46	5.79	6.4	6.1	5.73	16							584.62			2	14	20	17	21	21	14	14	17	12	Carbamidomethylation; HexNAcylation (ST); Oxidation (M)	187030	Clathrin heavy chain 2 OS=Homo sapiens OX=9606 GN=CLTCL1 PE=1 SV=2
110	TRUE	Q8NEY1|NAV1_HUMAN	360.753	14.44	4.1	6.02	7.25	9.11	6.13	2.02	7.94	6.07	2.24	19	127.621	75.3443	32.4695	95.7973	124.604		367.079	89.7978		19	4	10	13	13	10	3	13	8	5	Carbamidomethylation	202472	Neuron navigator 1 OS=Homo sapiens OX=9606 GN=NAV1 PE=1 SV=2
127	TRUE	Q8TDY2|RBCC1_HUMAN	359.943	11.61	0	2.13	0	11.61	0	0	0	0	0	16										16		4		18						HexNAcylation (ST)	183091	RB1-inducible coiled-coil protein 1 OS=Homo sapiens OX=9606 GN=RB1CC1 PE=1 SV=3
126	TRUE	P04040|CATA_HUMAN	359.62	29.41	11.57	27.51	18.22	11.95	8.92	2.47	24.29	14.99	15.94	15	644.574	2292.17	379.476	112.856	62.4241	83.9793	879.689	540.685	954.657	15	6	22	9	9	4	2	22	10	12	Oxidation (M)	59756.2	Catalase OS=Homo sapiens OX=9606 GN=CAT PE=1 SV=3
118	TRUE	Q8N201|INT1_HUMAN	358.618	8.81	3.61	2.42	2.1	4.43	5.16	0	1.69	2.24	1.74	17			61.1877		76.8504				52.1811	17	8	7	5	12	9		3	4	3	HexNAcylation (ST); Carbamidomethylation; Oxidation (M)	244297	Integrator complex subunit 1 OS=Homo sapiens OX=9606 GN=INTS1 PE=1 SV=2
107	TRUE	Q5XKE5|K2C79_HUMAN	358.226	28.6	10.09	16.64	11.96	7.85	4.67	7.85	13.83	11.4	12.15	18								3725.58		7	31	60	54	26	16	17	30	30	38	Oxidation (M); HexNAcylation (ST)	57835.6	Keratin, type II cytoskeletal 79 OS=Homo sapiens OX=9606 GN=KRT79 PE=1 SV=2
98	TRUE	Q15059|BRD3_HUMAN	357.902	12.4	9.78	10.88	10.19	11.98	8.68	10.74	10.74	10.74	10.19	16	3823.47	3529.56	189.802	36668.9		2562.56	2168.35	3875.68	2182.44	6	996	1130	1200	1109	1131	1006	917	975	901	Oxidation (M); Carbamidomethylation	79541.5	Bromodomain-containing protein 3 OS=Homo sapiens OX=9606 GN=BRD3 PE=1 SV=1
131	TRUE	Q06481|APLP2_HUMAN	357.701	17.82	10.75	15.33	13.37	16.64	12.32	6.82	16.25	9.17	7.08	14	347.922	1649.02	318.47	1913.07	584.512	162.742	970.41	147.054	83.6887	14	13	15	14	21	21	7	16	9	8	Carbamidomethylation; Oxidation (M)	86955.8	Amyloid-like protein 2 OS=Homo sapiens OX=9606 GN=APLP2 PE=1 SV=2
131	FALSE	P05067|A4_HUMAN	113.415	1.04	0	1.04	1.04	1.04	1.04	1.04	1.04	1.04	0	1		234.615		98.5482						1		1	1	3	2	1	1	1			86943.2	Amyloid-beta A4 protein OS=Homo sapiens OX=9606 GN=APP PE=1 SV=3
111	TRUE	Q8WWQ0|PHIP_HUMAN	356.731	13.18	2.31	1.7	0	0.6	0.71	0.71	0.71	0	12.58	19	61.6308								1624.17	19	4	3		1	1	1	1		22	Carbamidomethylation; HexNAcylation (ST)	206689	PH-interacting protein OS=Homo sapiens OX=9606 GN=PHIP PE=1 SV=2
111	FALSE	Q6RI45|BRWD3_HUMAN	97.5278	0.61	0	0	0	0	0	0	0	0	0.61	1									114.781	1									1	Carbamidomethylation	203598	Bromodomain and WD repeat-containing protein 3 OS=Homo sapiens OX=9606 GN=BRWD3 PE=1 SV=2
111	FALSE	Q9NSI6|BRWD1_HUMAN	97.5278	0.47	0	0	0	0	0	0	0	0	0.47	1									114.781	1									1	Carbamidomethylation	262936	Bromodomain and WD repeat-containing protein 1 OS=Homo sapiens OX=9606 GN=BRWD1 PE=1 SV=4
115	TRUE	P42345|MTOR_HUMAN	355.806	7.45	1.96	2.43	4.08	4.47	3.3	0	0	1.22	1.02	18	57.5049			144.15	364.651					18	4	6	9	12	8			2	2	Carbamidomethylation	288892	Serine/threonine-protein kinase mTOR OS=Homo sapiens OX=9606 GN=MTOR PE=1 SV=1
122	TRUE	Q3SY84|K2C71_HUMAN	355.2	29.45	5.93	5.93	9.75	5.93	4.21	4.02	25.81	8.03	5.93	17							2788.91			7	8	17	21	6	4	3	28	7	8		57291.5	Keratin, type II cytoskeletal 71 OS=Homo sapiens OX=9606 GN=KRT71 PE=1 SV=3
121	TRUE	P08727|K1C19_HUMAN	353.942	25	19	18.75	18.5	13.75	16.25	13.5	13.75	16.5	20.75	15					164.646					3	48	34	56	17	18	22	19	26	35	Oxidation (M)	44106	Keratin, type I cytoskeletal 19 OS=Homo sapiens OX=9606 GN=KRT19 PE=1 SV=4
121	FALSE	P05783|K1C18_HUMAN	163.048	3.72	3.72	3.72	1.63	1.63	1.63	3.72	1.63	1.63	3.72	2										1	13	13	9	6	8	6	7	7	6		48057.8	Keratin, type I cytoskeletal 18 OS=Homo sapiens OX=9606 GN=KRT18 PE=1 SV=2
129	TRUE	Q6UWP8|SBSN_HUMAN	352.583	33.73	16.27	16.27	17.97	14.58	6.1	8.47	30	13.22	33.05	15	43.2194	592.248	930.761				4542.78	769.942	7731.54	15	14	14	19	10	2	5	30	15	36	Oxidation (M)	60540.8	Suprabasin OS=Homo sapiens OX=9606 GN=SBSN PE=1 SV=2
125	TRUE	O15020|SPTN2_HUMAN	350.305	7.49	3.85	1.46	4.9	3.39	2.18	0	0	2.76	1.8	16										8	9	3	11	9	5			10	5	Carbamidomethylation; HexNAcylation (ST)	271325	Spectrin beta chain, non-erythrocytic 2 OS=Homo sapiens OX=9606 GN=SPTBN2 PE=1 SV=3
140	TRUE	P60709|ACTB_HUMAN	342.992	44.53	33.07	28	35.2	17.87	18.93	23.2	21.87	26.13	26.67	13	3498.59	7496.06	3846.81	1019.02	1747.62	759.633	1075.26	2649.13	1297.82	3	22	29	22	10	12	15	15	26	18	Oxidation (M)	41736.7	Actin, cytoplasmic 1 OS=Homo sapiens OX=9606 GN=ACTB PE=1 SV=1
140	TRUE	P63261|ACTG_HUMAN	342.992	44.53	33.07	28	35.2	17.87	18.93	23.2	21.87	26.13	26.67	13	3498.59	7496.06	3846.81	1019.02	1747.62	759.633	1075.26	2649.13	1297.82	3	22	29	22	10	12	15	15	26	18	Oxidation (M)	41792.8	Actin, cytoplasmic 2 OS=Homo sapiens OX=9606 GN=ACTG1 PE=1 SV=1
109	TRUE	P12270|TPR_HUMAN	341.073	8.63	1.61	1.57	1.65	1.78	4.74	1.1	0	0.51	4.57	19				53.5348	50.9136				197.879	19	3	3	5	5	12	2		1	11	Carbamidomethylation	267293	Nucleoprotein TPR OS=Homo sapiens OX=9606 GN=TPR PE=1 SV=3
133	TRUE	Q5JSZ5|PRC2B_HUMAN	336.822	7.4	2.65	2.51	3.05	5.79	3.28	0.36	0.36	1.03	0.36	15										14	7	6	9	17	8	2	3	3	1	Carbamidomethylation	242967	Protein PRRC2B OS=Homo sapiens OX=9606 GN=PRRC2B PE=1 SV=2
116	TRUE	Q6KB66|K2C80_HUMAN	336.724	33.63	16.37	28.76	19.69	4.87	2.21	7.96	16.15	24.78	20.35	15	88.4142	1975.9	17377.5		62.7946	190.166	9208.77	8456.2	2409.51	15	8	18	10	2	1	5	7	13	12	Oxidation (M)	50525.3	Keratin, type II cytoskeletal 80 OS=Homo sapiens OX=9606 GN=KRT80 PE=1 SV=2
143	TRUE	Q7RTS7|K2C74_HUMAN	334.166	19.09	11.72	9.45	11.53	9.45	10.02	9.45	13.23	9.45	9.45	14	65256.7	137839		253713	180580	247999	286879	145369	54032.3	3	24	30	28	20	21	15	32	18	20	HexNAcylation (ST); Carbamidomethylation	57865.4	Keratin, type II cytoskeletal 74 OS=Homo sapiens OX=9606 GN=KRT74 PE=1 SV=2
136	TRUE	Q96AY3|FKB10_HUMAN	329.41	28.69	0	0	0	0	0	0	18.04	26.8	19.42	14							1265.21	1539.37	1247.77	14							10	17	11	Carbamidomethylation	64245	Peptidyl-prolyl cis-trans isomerase FKBP10 OS=Homo sapiens OX=9606 GN=FKBP10 PE=1 SV=1
139	TRUE	Q13835|PKP1_HUMAN	329.139	21.82	8.43	17.54	13.25	0	0	0	8.43	4.55	13.25	14	93.4388	995.706	151.551				117.678	75.561	502.253	14	6	16	11				9	3	13	Oxidation (M); Carbamidomethylation	82860.6	Plakophilin-1 OS=Homo sapiens OX=9606 GN=PKP1 PE=1 SV=2
156	TRUE	P50748|KNTC1_HUMAN	328.137	5.66	2.76	1.54	1.27	3.76	0	1.09	2.81	1.4	0.5	12	59.4464			284.846			86.3827			12	7	3	4	12		2	6	3	1		250749	Kinetochore-associated protein 1 OS=Homo sapiens OX=9606 GN=KNTC1 PE=1 SV=1
146	TRUE	Q15323|K1H1_HUMAN	326.626	30.29	6.73	1.68	9.38	1.68	1.68	1.68	1.68	1.68	30.29	12										2	14	12	12	6	8	5	7	7	22	Oxidation (M); Carbamidomethylation	47237.1	Keratin, type I cuticular Ha1 OS=Homo sapiens OX=9606 GN=KRT31 PE=1 SV=3
155	TRUE	Q08554|DSC1_HUMAN	325.623	13.76	10.63	10.29	11.52	8.95	3.02	5.82	9.06	10.4	9.84	11	508.754	3611.95	1827.21	413.546		134.758	2374.2	909.947	5145.69	11	20	22	25	14	2	5	24	18	22	Oxidation (M); Carbamidomethylation	99986.8	Desmocollin-1 OS=Homo sapiens OX=9606 GN=DSC1 PE=1 SV=2
150	TRUE	Q86Y46|K2C73_HUMAN	322.961	17.22	7.41	9.63	11.11	7.41	5.74	5.56	13.15	7.41	7.41	12										1	17	28	29	14	12	7	27	13	15	Carbamidomethylation	58923.3	Keratin, type II cytoskeletal 73 OS=Homo sapiens OX=9606 GN=KRT73 PE=1 SV=1
141	TRUE	O75369|FLNB_HUMAN	322.736	5.23	0	0	0.35	1.42	4.8	0	0	0	0	14					1594.51					11			1	5	21					Carbamidomethylation	278164	Filamin-B OS=Homo sapiens OX=9606 GN=FLNB PE=1 SV=2
134	TRUE	O43790|KRT86_HUMAN	322.563	31.89	3.5	3.5	9.26	1.44	3.5	3.5	3.5	11.73	31.89	14								2869.93	1651.54	8	6	36	17	6	10	28	14	27	50	Carbamidomethylation; Oxidation (M)	53500.6	Keratin, type II cuticular Hb6 OS=Homo sapiens OX=9606 GN=KRT86 PE=1 SV=1
134	FALSE	Q14533|KRT81_HUMAN	308.087	22.18	3.37	3.37	8.91	1.39	3.37	3.37	3.37	6.73	22.18	12									1651.54	6	6	36	17	6	10	28	14	26	47	Carbamidomethylation; Oxidation (M)	54928.3	Keratin, type II cuticular Hb1 OS=Homo sapiens OX=9606 GN=KRT81 PE=1 SV=3
134	FALSE	P78385|KRT83_HUMAN	291.648	19.27	3.45	3.45	7.3	1.42	3.45	3.45	3.45	5.07	19.27	10									819.147	4	6	36	16	6	10	28	14	24	45	Carbamidomethylation; Oxidation (M)	54195.4	Keratin, type II cuticular Hb3 OS=Homo sapiens OX=9606 GN=KRT83 PE=1 SV=2
134	FALSE	A6NCN2|KR87P_HUMAN	241.755	23.53	3.92	3.92	11.37	0	3.92	3.92	3.92	3.92	23.53	6									819.147	2	1	28	7		6	25	8	15	33	Oxidation (M)	29117	Putative keratin-87 protein OS=Homo sapiens OX=9606 GN=KRT87P PE=5 SV=4
124	TRUE	P46013|KI67_HUMAN	321.296	6.51	1.35	0	0	0	1.75	0	0.21	0	5.93	17									886.12	17	3				4		1		20	HexNAcylation (ST)	358694	Proliferation marker protein Ki-67 OS=Homo sapiens OX=9606 GN=MKI67 PE=1 SV=2
132	TRUE	Q14160|SCRIB_HUMAN	320.545	9.51	4.23	3.68	3.19	3.44	1.78	0.67	1.23	1.29	0.8	15	114.632									15	7	7	6	6	3	1	2	2	1		174885	Protein scribble homolog OS=Homo sapiens OX=9606 GN=SCRIB PE=1 SV=4
152	TRUE	P05787|K2C8_HUMAN	319.398	12.42	7.25	8.9	9.11	7.25	5.38	8.9	7.25	7.25	8.9	11						169.085				2	32	65	55	32	19	27	33	42	46	Oxidation (M)	53704.2	Keratin, type II cytoskeletal 8 OS=Homo sapiens OX=9606 GN=KRT8 PE=1 SV=7
173	TRUE	P11047|LAMC1_HUMAN	318.998	9.57	1.93	5.72	1.93	8.51	1.93	1.06	3.05	1.93	1.06	10										10	3	10	3	11	2	2	5	2	1	Carbamidomethylation	177603	Laminin subunit gamma-1 OS=Homo sapiens OX=9606 GN=LAMC1 PE=1 SV=3
138	TRUE	O75153|CLU_HUMAN	318.425	14.21	0	10.16	3.21	9.4	2.6	2.67	1.68	1.76	0	14		514.897		629.516						14		12	4	12	5	2	2	1		Carbamidomethylation	146670	Clustered mitochondria protein homolog OS=Homo sapiens OX=9606 GN=CLUH PE=1 SV=2
149	TRUE	P68032|ACTC_HUMAN	314.235	29.71	21.75	20.42	23.87	10.34	11.41	15.65	14.32	18.57	15.65	10										1	17	22	16	8	6	10	10	18	12	Oxidation (M)	42019	Actin, alpha cardiac muscle 1 OS=Homo sapiens OX=9606 GN=ACTC1 PE=1 SV=1
149	TRUE	P68133|ACTS_HUMAN	314.235	29.71	21.75	20.42	23.87	10.34	11.41	15.65	14.32	18.57	15.65	10										1	17	22	16	8	6	10	10	18	12	Oxidation (M)	42051	Actin, alpha skeletal muscle OS=Homo sapiens OX=9606 GN=ACTA1 PE=1 SV=1
149	FALSE	P62736|ACTA_HUMAN	303.808	26.79	21.75	17.51	23.87	10.34	11.41	15.65	14.32	15.65	15.65	9										1	17	18	16	8	6	10	10	17	12	Oxidation (M)	42008.9	Actin, aortic smooth muscle OS=Homo sapiens OX=9606 GN=ACTA2 PE=1 SV=1
149	FALSE	P63267|ACTH_HUMAN	303.808	26.86	21.81	17.55	23.94	10.37	11.44	15.69	14.36	15.69	15.69	9										1	17	18	16	8	6	10	10	17	12	Oxidation (M)	41876.9	Actin, gamma-enteric smooth muscle OS=Homo sapiens OX=9606 GN=ACTG2 PE=1 SV=1
171	TRUE	P11142|HSP7C_HUMAN	312.984	16.72	11.15	13.31	16.56	4.18	13.16	2.01	3.72	11.15	8.51	9		43.1124								3	9	12	16	3	9	2	2	11	5	Oxidation (M)	70898.1	Heat shock cognate 71 kDa protein OS=Homo sapiens OX=9606 GN=HSPA8 PE=1 SV=1
157	TRUE	Q7Z3Y8|K1C27_HUMAN	307.996	21.35	6.32	4.14	3.92	5.88	3.92	3.92	19.17	3.92	3.92	10							390327			4	56	71	57	28	29	29	58	50	49	Carbamidomethylation; HexNAcylation (ST); Oxidation (M)	49822.3	Keratin, type I cytoskeletal 27 OS=Homo sapiens OX=9606 GN=KRT27 PE=1 SV=2
137	TRUE	P42694|HELZ_HUMAN	307.377	8.08	2.01	3.66	5.3	2.78	3.09	3.45	1.29	3.09	3.6	13		45838.7		211.401		192308				13	5	7	9	6	6	6	2	5	9	Carbamidomethylation; Oxidation (M)	218970	Probable helicase with zinc finger domain OS=Homo sapiens OX=9606 GN=HELZ PE=1 SV=2
177	TRUE	P04083|ANXA1_HUMAN	306.728	30.35	0	0	30.35	0	0	0	4.62	0	0	10			2006.4							10			16				2				38714.2	Annexin A1 OS=Homo sapiens OX=9606 GN=ANXA1 PE=1 SV=2
145	TRUE	Q9HCK8|CHD8_HUMAN	305.495	5.58	1.63	1.08	0.7	2.44	3.56	0.35	0	0	0	13	3481.73				202.527					11	3	4	3	5	10	1					290519	Chromodomain-helicase-DNA-binding protein 8 OS=Homo sapiens OX=9606 GN=CHD8 PE=1 SV=5
160	TRUE	Q7Z3Y7|K1C28_HUMAN	305.16	18.53	5.6	5.6	7.54	8.19	5.6	5.6	14.01	5.6	5.6	10			106301							3	70	86	71	37	40	36	65	61	58	Carbamidomethylation; Oxidation (M)	50567.4	Keratin, type I cytoskeletal 28 OS=Homo sapiens OX=9606 GN=KRT28 PE=1 SV=2
163	TRUE	Q14525|KT33B_HUMAN	301.664	24.75	1.73	1.73	3.71	1.73	1.73	1.73	1.73	1.73	24.75	10										1	12	12	10	6	8	5	7	7	17	Oxidation (M); Carbamidomethylation	46213.7	Keratin, type I cuticular Ha3-II OS=Homo sapiens OX=9606 GN=KRT33B PE=1 SV=3
142	TRUE	P78386|KRT85_HUMAN	298.237	25.64	3.35	3.35	8.68	1.38	3.35	5.52	7.3	3.35	17.95	13							544.214			6	6	36	18	6	10	29	15	23	44	Carbamidomethylation; Oxidation (M)	55802.1	Keratin, type II cuticular Hb5 OS=Homo sapiens OX=9606 GN=KRT85 PE=1 SV=1
159	TRUE	P08729|K2C7_HUMAN	295.017	15.35	5.33	7.25	7.46	5.33	3.41	5.54	7.68	5.33	11.3	9									21118.5	3	8	18	14	8	7	5	10	10	16	Oxidation (M)	51385.7	Keratin, type II cytoskeletal 7 OS=Homo sapiens OX=9606 GN=KRT7 PE=1 SV=5
144	TRUE	Q14CN4|K2C72_HUMAN	294.926	20.55	9.59	6.07	9.2	5.87	6.46	10.37	8.81	8.02	6.07	11										2	16	18	19	5	5	7	12	12	12	Oxidation (M); Carbamidomethylation; HexNAcylation (ST)	55877.3	Keratin, type II cytoskeletal 72 OS=Homo sapiens OX=9606 GN=KRT72 PE=1 SV=2
147	TRUE	P04406|G3P_HUMAN	291.2	37.91	33.43	34.33	25.37	17.61	8.66	4.48	18.51	21.79	18.21	10	2559.09	4620.46	620.174	691.466	103.427		494.667	196.175	1310.53	9	13	18	12	7	3	2	6	6	7	Carbamidomethylation; Oxidation (M)	36053.2	Glyceraldehyde-3-phosphate dehydrogenase OS=Homo sapiens OX=9606 GN=GAPDH PE=1 SV=3
176	TRUE	O15047|SET1A_HUMAN	290.238	7.62	0.82	0	0	2.17	1.46	0	0	5.98	3.87	10								268.828	241.791	10	2			4	2			11	5		186034	Histone-lysine N-methyltransferase SETD1A OS=Homo sapiens OX=9606 GN=SETD1A PE=1 SV=3
176	FALSE	Q9UPS6|SET1B_HUMAN	94.2238	0.56	0	0	0	0	0.56	0	0	0.56	0.56	1									41.1617	1					1			1	1		212803	Histone-lysine N-methyltransferase SETD1B OS=Homo sapiens OX=9606 GN=SETD1B PE=1 SV=3
172	TRUE	Q6R327|RICTR_HUMAN	289.871	5.62	0.64	3.57	0.64	3.92	0.64	0	0	0	0.64	9	1367.39	1494.55	1879.34	1142.1	2209.59				4189.97	9	2	10	2	10	1				5	Carbamidomethylation; HexNAcylation (ST); Oxidation (M)	192218	Rapamycin-insensitive companion of mTOR OS=Homo sapiens OX=9606 GN=RICTOR PE=1 SV=1
207	TRUE	P06748|NPM_HUMAN	288.908	29.25	14.97	4.42	17.35	14.63	10.2	4.42	5.78	10.2	20.07	8	6198.08	1152.48	3142.09	7754.75	7544.53	899.377	698.918	2601.6	27493.6	8	10	2	8	16	13	1	6	8	17		32575	Nucleophosmin OS=Homo sapiens OX=9606 GN=NPM1 PE=1 SV=2
186	TRUE	P07339|CATD_HUMAN	285.923	17.48	10.44	15.53	13.11	13.11	12.38	10.44	15.53	12.38	8.01	7	1497.57	1324.91	1261.78		1962.04	1574.82	1947.81	1955.84	1141.69	7	6	17	9	8	8	7	11	8	5	Oxidation (M)	44552.2	Cathepsin D OS=Homo sapiens OX=9606 GN=CTSD PE=1 SV=1
154	TRUE	P49792|RBP2_HUMAN	285.585	5.37	2.36	1.36	2.17	1.18	2.54	1.58	0.62	0.71	4	12										4	17	5	11	6	10	4	7	7	18	Carbamidomethylation; Oxidation (M)	358199	E3 SUMO-protein ligase RanBP2 OS=Homo sapiens OX=9606 GN=RANBP2 PE=1 SV=2
187	TRUE	P11021|BIP_HUMAN	285.124	19.11	11.16	15.44	8.26	3.21	4.13	0	1.68	4.13	6.42	9		150.105								7	6	10	10	3	3		1	4	4	Oxidation (M)	72332.9	Endoplasmic reticulum chaperone BiP OS=Homo sapiens OX=9606 GN=HSPA5 PE=1 SV=2
164	TRUE	P07355|ANXA2_HUMAN	284.556	33.63	27.43	23.89	22.71	14.16	8.26	7.67	18.58	15.34	12.68	10	135.608	898.537	459.59			61.6978	642.63	67.2977	956.402	10	10	13	10	6	4	3	7	6	7	Oxidation (M)	38604	Annexin A2 OS=Homo sapiens OX=9606 GN=ANXA2 PE=1 SV=2
164	FALSE	A6NMY6|AXA2L_HUMAN	255.327	25.96	22.42	21.24	15.04	11.5	8.26	5.01	15.93	12.68	12.68	8	135.608	898.537	215.261				642.63		956.402	8	9	12	7	5	4	2	6	5	7	Oxidation (M)	38659	Putative annexin A2-like protein OS=Homo sapiens OX=9606 GN=ANXA2P2 PE=5 SV=2
182	TRUE	P28288|ABCD3_HUMAN	284.329	19.12	0	11.68	11.53	12.9	14.57	6.98	0	5.92	2.28	9		513.294	474.201	1156.34	62.6036					9		7	5	10	9	3		2	1		75475.9	ATP-binding cassette sub-family D member 3 OS=Homo sapiens OX=9606 GN=ABCD3 PE=1 SV=1
210	TRUE	Q5VYK3|ECM29_HUMAN	281.567	5.31	0	5.31	0	0	0	0	0	0	0	8										8		11								Carbamidomethylation	204291	Proteasome adapter and scaffold protein ECM29 OS=Homo sapiens OX=9606 GN=ECPAS PE=1 SV=2
179	TRUE	O75400|PR40A_HUMAN	281.273	10.55	4.6	7.11	2.93	3.03	4.39	1.15	3.03	5.64	5.12	9	284.366	145.443		306.108	286.504		137.754	130.736		9	4	8	3	3	5	1	4	5	4		108805	Pre-mRNA-processing factor 40 homolog A OS=Homo sapiens OX=9606 GN=PRPF40A PE=1 SV=2
228	TRUE	P54652|HSP72_HUMAN	280.179	11.74	8.92	8.92	11.58	4.23	8.76	2.03	3.76	8.92	6.26	7			2505.18							1	7	7	12	3	5	2	2	8	4		70021	Heat shock-related 70 kDa protein 2 OS=Homo sapiens OX=9606 GN=HSPA2 PE=1 SV=1
193	TRUE	Q5VTE0|EF1A3_HUMAN	279.448	16.67	10.82	14.72	10.61	8.44	6.28	6.28	4.11	11.9	8.23	8	5099.17	10955.7	3243.9	1150.64	3019.46	1355.52		9897.6	2391.62	8	12	22	10	7	6	5	3	13	9	Oxidation (M)	50185	Putative elongation factor 1-alpha-like 3 OS=Homo sapiens OX=9606 GN=EEF1A1P5 PE=5 SV=1
193	TRUE	P68104|EF1A1_HUMAN	279.448	16.67	10.82	14.72	10.61	8.44	6.28	6.28	4.11	11.9	8.23	8	5099.17	10955.7	3243.9	1150.64	3019.46	1355.52		9897.6	2391.62	8	12	22	10	7	6	5	3	13	9	Oxidation (M)	50140.9	Elongation factor 1-alpha 1 OS=Homo sapiens OX=9606 GN=EEF1A1 PE=1 SV=1
193	FALSE	Q05639|EF1A2_HUMAN	259.148	12.1	8.21	12.1	7.99	8.42	6.26	6.26	4.1	9.94	8.21	6	4729.36	10865	2759.27	1150.64	3019.46	1355.52		5554.09	2391.62	6	11	21	9	7	6	5	3	12	9	Oxidation (M)	50470.2	Elongation factor 1-alpha 2 OS=Homo sapiens OX=9606 GN=EEF1A2 PE=1 SV=1
175	TRUE	P31944|CASPE_HUMAN	279.409	33.06	7.85	23.14	23.14	8.68	0	13.22	13.22	22.31	17.36	9	348.837	5474.43	1651.86			219.098	3153.63	2516.53	2428.79	9	3	19	9	2		3	8	7	11	Oxidation (M)	27679.5	Caspase-14 OS=Homo sapiens OX=9606 GN=CASP14 PE=1 SV=2
169	TRUE	P25311|ZA2G_HUMAN	278.325	35.23	11.41	35.23	9.73	6.38	0	4.03	9.06	7.38	9.73	10	389.924	2209.74	84.2591	50.445		61.1359	289.549	128.607	253.557	10	5	12	5	2		2	3	4	3	Oxidation (M); Carbamidomethylation	34258.7	Zinc-alpha-2-glycoprotein OS=Homo sapiens OX=9606 GN=AZGP1 PE=1 SV=2
227	TRUE	P0DMV8|HS71A_HUMAN	277.836	13.57	11.39	12.32	6.08	4.06	8.58	2.03	6.08	6.24	6.24	7										2	9	12	10	4	6	2	3	7	4		70052.2	Heat shock 70 kDa protein 1A OS=Homo sapiens OX=9606 GN=HSPA1A PE=1 SV=1
227	TRUE	P0DMV9|HS71B_HUMAN	277.836	13.57	11.39	12.32	6.08	4.06	8.58	2.03	6.08	6.24	6.24	7										2	9	12	10	4	6	2	3	7	4		70052.2	Heat shock 70 kDa protein 1B OS=Homo sapiens OX=9606 GN=HSPA1B PE=1 SV=1
204	TRUE	P05089|ARGI1_HUMAN	277.568	22.67	13.04	22.67	13.04	7.14	0	0	9.63	13.35	18.94	7	433.945	1782.91	1552.42	481.705			431.888	611.202	3340.22	7	5	11	7	2			7	8	10	Oxidation (M)	34734.9	Arginase-1 OS=Homo sapiens OX=9606 GN=ARG1 PE=1 SV=2
229	TRUE	Q96RT7|GCP6_HUMAN	276.868	4.34	2.91	1.37	1.48	3.46	2.47	3.35	2.25	2.14	1.48	7				215.836			45.705			7	7	3	2	8	6	6	6	3	3	Carbamidomethylation	200498	Gamma-tubulin complex component 6 OS=Homo sapiens OX=9606 GN=TUBGCP6 PE=1 SV=3
174	TRUE	O76011|KRT34_HUMAN	276.68	21.1	0	0	1.83	0	0	0	0	0	21.1	9										3			1						12	Oxidation (M); Carbamidomethylation	49423.6	Keratin, type I cuticular Ha4 OS=Homo sapiens OX=9606 GN=KRT34 PE=1 SV=2
185	TRUE	P22735|TGM1_HUMAN	276.457	11.26	2.69	11.26	3.55	0	0	1.22	3.67	3.79	2.45	9	65.6702	427.419	60.5148				360.922		79.405	9	2	16	3			1	4	4	2		89786.7	Protein-glutamine gamma-glutamyltransferase K OS=Homo sapiens OX=9606 GN=TGM1 PE=1 SV=4
213	TRUE	P0CG48|UBC_HUMAN	275.746	7.74	7.74	6.86	7.74	6.86	6.86	6.28	6.28	6.86	6.86	6	48979.9	54810.8	49210.1	35893.4	28073.7	22801.2	41699.7	52170.3	43398.7	6	45	44	50	39	32	20	25	45	33	Oxidation (M)	77038.6	Polyubiquitin-C OS=Homo sapiens OX=9606 GN=UBC PE=1 SV=3
213	TRUE	P62987|RL40_HUMAN	275.746	41.41	41.41	36.72	41.41	36.72	36.72	33.59	33.59	36.72	36.72	6	48979.9	54810.8	49210.1	35893.4	28073.7	22801.2	41699.7	52170.3	43398.7	6	45	44	50	39	32	20	25	45	33	Oxidation (M)	14728.3	Ubiquitin-60S ribosomal protein L40 OS=Homo sapiens OX=9606 GN=UBA52 PE=1 SV=2
213	TRUE	P62979|RS27A_HUMAN	275.746	33.97	33.97	30.13	33.97	30.13	30.13	27.56	27.56	30.13	30.13	6	48979.9	54810.8	49210.1	35893.4	28073.7	22801.2	41699.7	52170.3	43398.7	6	45	44	50	39	32	20	25	45	33	Oxidation (M)	17964.9	Ubiquitin-40S ribosomal protein S27a OS=Homo sapiens OX=9606 GN=RPS27A PE=1 SV=2
213	TRUE	P0CG47|UBB_HUMAN	275.746	23.14	23.14	20.52	23.14	20.52	20.52	18.78	18.78	20.52	20.52	6	48979.9	54810.8	49210.1	35893.4	28073.7	22801.2	41699.7	52170.3	43398.7	6	45	44	50	39	32	20	25	45	33	Oxidation (M)	25761.6	Polyubiquitin-B OS=Homo sapiens OX=9606 GN=UBB PE=1 SV=1
128	TRUE	Q6W2J9|BCOR_HUMAN	274.345	11	7.12	1.82	0.46	5.19	0.4	0	5.3	0.51	2.68	15							39784.4			15	10	4	1	8	1		10	1	3	HexNAcylation (ST); Carbamidomethylation	192189	BCL-6 corepressor OS=Homo sapiens OX=9606 GN=BCOR PE=1 SV=1
165	TRUE	A5A3E0|POTEF_HUMAN	273.591	13.49	3.44	4.47	3.44	1.95	5.21	7.26	1.95	4.47	5.4	11						677.644				1	8	15	8	5	6	7	5	10	11	Oxidation (M); HexNAcylation (ST)	121445	POTE ankyrin domain family member F OS=Homo sapiens OX=9606 GN=POTEF PE=1 SV=2
165	FALSE	Q6S8J3|POTEE_HUMAN	269.291	10.23	3.44	4.47	3.44	1.95	1.95	7.26	1.95	4.47	5.4	9						677.644				1	8	15	8	5	4	7	5	10	11	Oxidation (M)	121363	POTE ankyrin domain family member E OS=Homo sapiens OX=9606 GN=POTEE PE=2 SV=3
148	TRUE	Q07157|ZO1_HUMAN	272.42	9.04	7.84	3.66	0	0	0.74	0	0	0	0.74	13										13	14	5			1				1		195459	Tight junction protein ZO-1 OS=Homo sapiens OX=9606 GN=TJP1 PE=1 SV=3
180	TRUE	Q7Z3Z0|K1C25_HUMAN	272.334	14.67	4	4.22	4	4	6.22	4	12.22	4	4	8					576.706					2	55	71	57	27	30	29	55	50	49	Carbamidomethylation; Oxidation (M)	49317.9	Keratin, type I cytoskeletal 25 OS=Homo sapiens OX=9606 GN=KRT25 PE=1 SV=1
170	TRUE	Q96HP0|DOCK6_HUMAN	269.875	5.67	2.78	4.2	1.22	3.13	1.22	1.22	1.27	1.22	2.74	10									139.109	6	11	8	5	8	4	6	4	3	9		229558	Dedicator of cytokinesis protein 6 OS=Homo sapiens OX=9606 GN=DOCK6 PE=1 SV=3
162	TRUE	P0CG38|POTEI_HUMAN	267.578	12.56	1.95	2.98	3.53	1.95	6.79	3.81	1.95	4.56	4.84	11			1120.41					1130.14		2	6	13	10	5	7	5	5	10	11	HexNAcylation (ST); Oxidation (M)	121282	POTE ankyrin domain family member I OS=Homo sapiens OX=9606 GN=POTEI PE=3 SV=1
162	FALSE	P0CG39|POTEJ_HUMAN	240.752	10.98	0.96	2.02	2.6	0.96	5.97	2.89	0.96	3.66	2.99	9			1120.41					1130.14		1	3	8	6	2	5	3	2	6	6	Oxidation (M); HexNAcylation (ST)	117390	POTE ankyrin domain family member J OS=Homo sapiens OX=9606 GN=POTEJ PE=3 SV=1
208	TRUE	P19338|NUCL_HUMAN	267.204	11.27	7.32	8.03	8.59	9.3	6.62	0	1.41	4.23	4.23	8		487.745	167.142	532.76						8	7	10	7	8	6		1	5	3		76614.4	Nucleolin OS=Homo sapiens OX=9606 GN=NCL PE=1 SV=3
153	TRUE	Q92538|GBF1_HUMAN	266.908	7.91	2.21	4.14	1.4	3.55	1.67	2.69	0.75	1.94	0	12	64.9026									12	3	6	2	5	2	4	1	3		Carbamidomethylation	206446	Golgi-specific brefeldin A-resistance guanine nucleotide exchange factor 1 OS=Homo sapiens OX=9606 GN=GBF1 PE=1 SV=2
224	TRUE	P34741|SDC2_HUMAN	265.343	20.9	10.95	0	11.44	14.43	20.9	6.97	0	9.95	15.92	7			27.8352		175.094					7	2		5	4	8	1		2	5		22159.9	Syndecan-2 OS=Homo sapiens OX=9606 GN=SDC2 PE=1 SV=2
218	TRUE	Q9NYV4|CDK12_HUMAN	263.989	5.91	3.62	3.56	2.08	5.91	0	0	2.15	0	1.54	7										5	8	5	2	11			2		2		164155	Cyclin-dependent kinase 12 OS=Homo sapiens OX=9606 GN=CDK12 PE=1 SV=2
196	TRUE	Q14532|K1H2_HUMAN	263.542	15.85	4.46	1.56	13.84	1.56	1.56	1.56	1.56	1.56	8.26	7										1	13	12	15	6	8	5	7	7	11	Oxidation (M)	50343	Keratin, type I cuticular Ha2 OS=Homo sapiens OX=9606 GN=KRT32 PE=2 SV=3
191	TRUE	P01008|ANT3_HUMAN	260.344	14.66	3.45	3.45	5.82	0	7.33	7.33	8.62	5.6	11.64	8					2795.58	4238.99	17596	6300.66	12408.6	8	2	3	6		11	9	15	10	14	Oxidation (M)	52602.4	Antithrombin-III OS=Homo sapiens OX=9606 GN=SERPINC1 PE=1 SV=1
233	TRUE	P68363|TBA1B_HUMAN	258.614	19.29	19.29	11.31	17.29	2	3.1	3.1	0	0	0	6	571.749	81.8157	144.387							6	9	4	5	1	2	1				Carbamidomethylation	50151.6	Tubulin alpha-1B chain OS=Homo sapiens OX=9606 GN=TUBA1B PE=1 SV=1
233	FALSE	Q9BQE3|TBA1C_HUMAN	241.86	16.48	16.48	8.46	14.48	2	3.12	3.12	0	0	0	5	571.749		144.387							5	8	3	4	1	2	1					49895.3	Tubulin alpha-1C chain OS=Homo sapiens OX=9606 GN=TUBA1C PE=1 SV=1
233	FALSE	Q71U36|TBA1A_HUMAN	215.473	13.3	13.3	5.32	11.31	2	0	0	0	0	0	4	571.749		144.387							4	5	2	3	1							50135.6	Tubulin alpha-1A chain OS=Homo sapiens OX=9606 GN=TUBA1A PE=1 SV=1
233	FALSE	P68366|TBA4A_HUMAN	188.345	9.6	9.6	6.03	9.6	0	3.12	3.12	0	0	0	3	140.28	81.8157								3	6	2	3		2	1				Carbamidomethylation	49924.4	Tubulin alpha-4A chain OS=Homo sapiens OX=9606 GN=TUBA4A PE=1 SV=1
233	FALSE	Q6PEY2|TBA3E_HUMAN	135.817	8	8	0	8	0	0	0	0	0	0	2	571.749		144.387							2	3		2								49858.5	Tubulin alpha-3E chain OS=Homo sapiens OX=9606 GN=TUBA3E PE=1 SV=2
233	FALSE	P0DPH7|TBA3C_HUMAN	135.817	8	8	0	8	0	0	0	0	0	0	2	571.749		144.387							2	3		2								49959.5	Tubulin alpha-3C chain OS=Homo sapiens OX=9606 GN=TUBA3C PE=1 SV=1
233	FALSE	P0DPH8|TBA3D_HUMAN	135.817	8	8	0	8	0	0	0	0	0	0	2	571.749		144.387							2	3		2								49959.5	Tubulin alpha-3D chain OS=Homo sapiens OX=9606 GN=TUBA3D PE=1 SV=1
233	FALSE	Q9H853|TBA4B_HUMAN	111.088	5.81	5.81	5.81	5.81	0	5.81	5.81	0	0	0	1										1	3	1	1		2	1					27551.2	Putative tubulin-like protein alpha-4B OS=Homo sapiens OX=9606 GN=TUBA4B PE=5 SV=2
233	FALSE	Q9NY65|TBA8_HUMAN	111.088	3.12	3.12	3.12	3.12	0	3.12	3.12	0	0	0	1										1	3	1	1		2	1					50093.5	Tubulin alpha-8 chain OS=Homo sapiens OX=9606 GN=TUBA8 PE=1 SV=1
190	TRUE	Q9UPS8|ANR26_HUMAN	257.64	5.68	3.16	0	0	3.69	1.35	0	1.4	1.05	0.53	9	48.4399			5216.49						9	4			8	2		2	2	1		196324	Ankyrin repeat domain-containing protein 26 OS=Homo sapiens OX=9606 GN=ANKRD26 PE=1 SV=3
181	TRUE	P26358|DNMT1_HUMAN	257.431	5.2	0	0	0	4.02	0.62	0	0.56	0	0	9				246.555	696.617					9				7	1		1				183165	DNA (cytosine-5)-methyltransferase 1 OS=Homo sapiens OX=9606 GN=DNMT1 PE=1 SV=2
206	TRUE	Q13867|BLMH_HUMAN	256.58	20.22	2.42	20.22	6.81	2.42	2.42	2.42	7.69	5.05	13.19	7		783.743								7	1	16	2	2	1	2	3	2	8	Carbamidomethylation; Oxidation (M)	52562.2	Bleomycin hydrolase OS=Homo sapiens OX=9606 GN=BLMH PE=1 SV=1
192	TRUE	Q5VT25|MRCKA_HUMAN	256.265	5.54	0	3.52	0	3.87	0	0	0.69	0	0	8				66.5632						8		5		7			2				197307	Serine/threonine-protein kinase MRCK alpha OS=Homo sapiens OX=9606 GN=CDC42BPA PE=1 SV=1
255	TRUE	Q96P63|SPB12_HUMAN	252.247	14.07	14.07	14.07	11.11	6.42	2.47	8.64	11.6	14.07	14.07	6		2163.05	591.038	270.261		198.643	657.923	426.485	1079.39	6	8	8	7	2	2	4	4	9	8		46276.4	Serpin B12 OS=Homo sapiens OX=9606 GN=SERPINB12 PE=1 SV=1
120	TRUE	Q15149|PLEC_HUMAN	252.034	4.23	0.98	0.81	0.6	1.07	0.53	0.62	0.21	0.17	0.36	17		3139.34	50.4246	378.781		96872.8				16	6	3	6	3	2	3	1	1	2	Carbamidomethylation	531791	Plectin OS=Homo sapiens OX=9606 GN=PLEC PE=1 SV=3
202	TRUE	O14715|RGPD8_HUMAN	251.128	5.84	4.14	2.32	2.1	1.13	2.55	2.95	1.13	0.51	4.19	8		112574							74912.8	1	14	6	6	4	7	4	7	6	13	HexNAcylation (ST); Oxidation (M)	198993	RANBP2-like and GRIP domain-containing protein 8 OS=Homo sapiens OX=9606 GN=RGPD8 PE=1 SV=2
202	TRUE	Q99666|RGPD5_HUMAN	251.128	5.84	4.14	2.32	2.1	1.13	2.55	2.95	1.13	0.51	4.19	8		112574							74912.8	1	14	6	6	4	7	4	7	6	13	HexNAcylation (ST); Oxidation (M)	198924	RANBP2-like and GRIP domain-containing protein 5/6 OS=Homo sapiens OX=9606 GN=RGPD5 PE=1 SV=3
216	TRUE	P42166|LAP2A_HUMAN	250.305	13.26	1.87	2.31	2.31	3.6	7.78	0	0	0	9.65	7				84.8582					72.7145	7	1	1	1	3	5				5	HexNAcylation (ST)	75492.1	Lamina-associated polypeptide 2, isoform alpha OS=Homo sapiens OX=9606 GN=TMPO PE=1 SV=2
216	FALSE	P42167|LAP2B_HUMAN	187.728	9.91	2.86	3.52	3.52	2.86	6.39	0	0	0	9.91	3				84.8582					72.7145	3	1	1	1	2	3				3		50670.3	Lamina-associated polypeptide 2, isoforms beta/gamma OS=Homo sapiens OX=9606 GN=TMPO PE=1 SV=2
226	TRUE	Q14315|FLNC_HUMAN	249.439	2.94	0	0	0.84	1.1	1.8	0	0	0.62	0	7										1			2	4	6			1		Carbamidomethylation	291022	Filamin-C OS=Homo sapiens OX=9606 GN=FLNC PE=1 SV=3
167	TRUE	O00443|P3C2A_HUMAN	247.63	7.12	3.68	7.12	2.73	1.25	0	0.77	0	0	0	10		123.29		56.7946						10	6	13	3	2		1					190680	Phosphatidylinositol 4-phosphate 3-kinase C2 domain-containing subunit alpha OS=Homo sapiens OX=9606 GN=PIK3C2A PE=1 SV=2
198	TRUE	P0DJD0|RGPD1_HUMAN	246.827	5.66	2.35	0.51	1.14	1.14	0.51	1.14	1.14	1.49	4.12	8										2	11	3	5	4	5	2	7	7	11		196662	RANBP2-like and GRIP domain-containing protein 1 OS=Homo sapiens OX=9606 GN=RGPD1 PE=2 SV=1
198	TRUE	P0DJD1|RGPD2_HUMAN	246.827	5.64	2.33	0.51	1.14	1.14	0.51	1.14	1.14	1.48	4.1	8										2	11	3	5	4	5	2	7	7	11		197308	RANBP2-like and GRIP domain-containing protein 2 OS=Homo sapiens OX=9606 GN=RGPD2 PE=2 SV=1
212	TRUE	O76013|KRT36_HUMAN	246.374	12.85	1.5	1.5	6.21	1.5	1.5	1.5	1.5	1.5	8.14	6									149.57	2	12	12	11	6	8	5	7	7	9	Oxidation (M); Carbamidomethylation	52247.1	Keratin, type I cuticular Ha6 OS=Homo sapiens OX=9606 GN=KRT36 PE=2 SV=1
188	TRUE	Q9C075|K1C23_HUMAN	246.015	16.35	6.64	11.85	9.72	4.98	0	2.13	5.21	6.64	7.35	7										6	9	11	9	2		1	3	5	9	Oxidation (M)	48131.1	Keratin, type I cytoskeletal 23 OS=Homo sapiens OX=9606 GN=KRT23 PE=1 SV=2
178	TRUE	P07437|TBB5_HUMAN	245.819	22.07	19.37	9.01	13.96	0	3.15	0	3.15	3.15	5.86	7	249.443									4	7	4	6		1		1	1	2	Oxidation (M)	49670.8	Tubulin beta chain OS=Homo sapiens OX=9606 GN=TUBB PE=1 SV=2
178	FALSE	Q9BVA1|TBB2B_HUMAN	239.403	19.33	19.33	8.99	11.24	0	3.15	0	3.15	3.15	5.84	6	249.443									3	7	4	5		1		1	1	2	Oxidation (M)	49953.1	Tubulin beta-2B chain OS=Homo sapiens OX=9606 GN=TUBB2B PE=1 SV=1
178	FALSE	P68371|TBB4B_HUMAN	239.403	19.33	19.33	8.99	11.24	0	3.15	0	3.15	3.15	5.84	6	249.443									3	7	4	5		1		1	1	2	Oxidation (M)	49831	Tubulin beta-4B chain OS=Homo sapiens OX=9606 GN=TUBB4B PE=1 SV=1
178	FALSE	Q13885|TBB2A_HUMAN	239.403	19.33	19.33	8.99	11.24	0	3.15	0	3.15	3.15	5.84	6	249.443									3	7	4	5		1		1	1	2	Oxidation (M)	49907	Tubulin beta-2A chain OS=Homo sapiens OX=9606 GN=TUBB2A PE=1 SV=1
178	FALSE	P04350|TBB4A_HUMAN	218.518	16.67	16.67	6.31	8.56	0	3.15	0	3.15	3.15	3.15	5	249.443									2	5	2	4		1		1	1	1	Oxidation (M)	49585.8	Tubulin beta-4A chain OS=Homo sapiens OX=9606 GN=TUBB4A PE=1 SV=2
178	FALSE	Q9BUF5|TBB6_HUMAN	200.358	10.76	10.76	6.28	8.52	0	3.14	0	3.14	3.14	3.14	4	249.443									1	4	2	4		1		1	1	1	Oxidation (M)	49857.1	Tubulin beta-6 chain OS=Homo sapiens OX=9606 GN=TUBB6 PE=1 SV=1
178	FALSE	Q13509|TBB3_HUMAN	165.934	7.56	7.56	3.11	5.33	0	3.11	0	3.11	3.11	3.11	3	249.443									1	3	1	2		1		1	1	1		50432.7	Tubulin beta-3 chain OS=Homo sapiens OX=9606 GN=TUBB3 PE=1 SV=2
151	TRUE	O60293|ZC3H1_HUMAN	245.535	6.84	0	2.61	3.62	1.76	0	0.5	0	1.01	2.21	12		1588.59							130.161	12		6	6	2		1		3	3	Carbamidomethylation	226356	Zinc finger C3H1 domain-containing protein OS=Homo sapiens OX=9606 GN=ZFC3H1 PE=1 SV=3
215	TRUE	P31151|S10A7_HUMAN	243.459	34.65	34.65	34.65	34.65	22.77	22.77	21.78	21.78	21.78	23.76	5	1704.55	2392.81	1706.92	1963.54	919.182	1431	2269.88	1265.8	1176.63	5	6	6	8	5	3	3	5	4	4	Carbamidomethylation; Oxidation (M)	11471	Protein S100-A7 OS=Homo sapiens OX=9606 GN=S100A7 PE=1 SV=4
215	FALSE	Q86SG5|S1A7A_HUMAN	186.052	23.76	23.76	23.76	23.76	10.89	10.89	10.89	10.89	10.89	11.88	3	203.379	603.009	244.958	224.602		157.134	491.4		120.26	3	3	5	5	3	1	2	3	3	2	Carbamidomethylation; Oxidation (M)	11304.9	Protein S100-A7A OS=Homo sapiens OX=9606 GN=S100A7A PE=1 SV=3
168	TRUE	P55196|AFAD_HUMAN	243.391	7.07	4.06	2.91	2.91	1.59	1.64	0.49	0.82	0.49	1.43	10	2800.02									10	7	5	7	2	3	1	1	1	2	HexNAcylation (ST)	206804	Afadin OS=Homo sapiens OX=9606 GN=AFDN PE=1 SV=3
201	TRUE	Q13439|GOGA4_HUMAN	241.326	3.95	0.36	0.81	0.85	1.43	1.84	0.36	0.76	0.81	1.17	8			117.764				40.3727			7	2	3	3	3	6	1	3	3	3	Carbamidomethylation; HexNAcylation (ST)	261140	Golgin subfamily A member 4 OS=Homo sapiens OX=9606 GN=GOLGA4 PE=1 SV=1
254	TRUE	P01040|CYTA_HUMAN	240.905	76.53	38.78	67.35	45.92	15.31	20.41	12.24	38.78	38.78	69.39	6	1970.15	4766.69	877.296		325.175	245.9	3150.06	2567.04	6052.62	6	5	6	5	3	2	1	4	5	7		11006.5	Cystatin-A OS=Homo sapiens OX=9606 GN=CSTA PE=1 SV=1
245	TRUE	P29508|SPB3_HUMAN	240.891	17.18	10.51	12.31	14.87	9.74	7.95	9.74	15.38	10.51	5.64	6		95.1706					235.534			3	6	7	8	4	3	3	9	4	3		44564.6	Serpin B3 OS=Homo sapiens OX=9606 GN=SERPINB3 PE=1 SV=2
243	TRUE	Q06830|PRDX1_HUMAN	238.793	29.65	19.1	29.65	19.6	10.55	5.53	10.55	19.1	14.57	19.1	6	217.517	363.52	378.657				123.402			5	6	8	5	3	1	2	7	5	5	Oxidation (M)	22110.4	Peroxiredoxin-1 OS=Homo sapiens OX=9606 GN=PRDX1 PE=1 SV=1
240	TRUE	Q562R1|ACTBL_HUMAN	238.123	20.21	10.9	15.16	8.24	1.86	0	4.26	2.93	4.26	4.26	6	1031.42	3346.95								2	7	9	4	1		1	1	1	1	Oxidation (M)	42003.2	Beta-actin-like protein 2 OS=Homo sapiens OX=9606 GN=ACTBL2 PE=1 SV=2
194	TRUE	Q5T749|KPRP_HUMAN	237.607	13.3	4.84	8.46	2.94	5.01	1.73	1.9	7.6	5.01	1.55	8	2021.6	2215.56	639.875				3142.72	1916.86	4728.8	8	3	7	6	3	1	1	8	5	2	Carbamidomethylation	64135.7	Keratinocyte proline-rich protein OS=Homo sapiens OX=9606 GN=KPRP PE=1 SV=1
257	TRUE	P36578|RL4_HUMAN	237.142	14.52	8.67	9.13	5.85	7.96	11.71	0	2.58	11.71	5.39	5					45.2185					5	3	3	2	4	5		1	5	2		47697.3	60S ribosomal protein L4 OS=Homo sapiens OX=9606 GN=RPL4 PE=1 SV=5
264	TRUE	Q02878|RL6_HUMAN	235.711	16.67	11.11	4.51	4.51	11.46	8.33	4.51	8.33	10.07	0	5	239.894		87.4817	509.248	323.158	108.419	119.841			5	4	1	2	5	2	1	2	3			32727.9	60S ribosomal protein L6 OS=Homo sapiens OX=9606 GN=RPL6 PE=1 SV=3
235	TRUE	P06702|S10A9_HUMAN	235.292	51.75	31.58	44.74	51.75	31.58	7.02	18.42	51.75	38.6	14.04	5	537.491	1835.6	4635.63	725.725	272.739		3504.8	1763.42	270.742	5	4	11	12	5	2	3	12	6	3	Oxidation (M)	13242	Protein S100-A9 OS=Homo sapiens OX=9606 GN=S100A9 PE=1 SV=1
248	TRUE	P35222|CTNB1_HUMAN	234.955	7.3	3.97	6.02	4.87	0	0	0	1.66	1.66	3.97	6		759.931								2	3	6	9				1	2	3	HexNAcylation (ST); Oxidation (M); Carbamidomethylation	85496.6	Catenin beta-1 OS=Homo sapiens OX=9606 GN=CTNNB1 PE=1 SV=1
158	TRUE	Q7KZ85|SPT6H_HUMAN	233.608	6.89	0.93	0.93	1.04	0	0.58	0	0	0	6.55	12									504.509	12	1	1	2		1				12	Carbamidomethylation	199073	Transcription elongation factor SPT6 OS=Homo sapiens OX=9606 GN=SUPT6H PE=1 SV=2
89	TRUE	Q8WZ42|TITIN_HUMAN	233.477	0.93	0.17	0.14	0.17	0.15	0.15	0.32	0.03	0.15	0.05	24		781.076	4069.59	4327.2	12205.4	16420.4		5043.03	1713.45	24	4	3	8	5	5	10	1	5	3	Oxidation (M); HexNAcylation (ST); Carbamidomethylation	3816030	Titin OS=Homo sapiens OX=9606 GN=TTN PE=1 SV=4
269	TRUE	P0DOX5|IGG1_HUMAN	231.317	12.25	2.67	12.25	5.12	5.12	2.67	5.79	10.02	2.67	5.12	5		187.285							69.3676	3	1	12	5	3	2	3	6	2	4	Carbamidomethylation	49328.8	Immunoglobulin gamma-1 heavy chain OS=Homo sapiens OX=9606 PE=1 SV=2
269	TRUE	P01857|IGHG1_HUMAN	231.317	16.67	3.64	16.67	6.97	6.97	3.64	7.88	13.64	3.64	6.97	5		187.285							69.3676	3	1	12	5	3	2	3	6	2	4	Carbamidomethylation	36105.9	Immunoglobulin heavy constant gamma 1 OS=Homo sapiens OX=9606 GN=IGHG1 PE=1 SV=1
269	FALSE	P01860|IGHG3_HUMAN	206.157	11.41	0	11.41	2.92	2.92	0	3.71	8.75	0	2.92	4		187.285								2		10	1	1		1	4		1	Carbamidomethylation	41287	Immunoglobulin heavy constant gamma 3 OS=Homo sapiens OX=9606 GN=IGHG3 PE=1 SV=2
247	TRUE	O75223|GGCT_HUMAN	231.313	37.23	0	31.38	15.96	6.91	6.91	12.77	15.96	17.02	12.77	6		99261.1	529.42		51.6874	153.004	412.094	332.813	997.666	6		7	3	1	1	2	2	4	3		21007.7	Gamma-glutamylcyclotransferase OS=Homo sapiens OX=9606 GN=GGCT PE=1 SV=1
252	TRUE	P62805|H4_HUMAN	230.924	50.49	31.07	40.78	17.48	11.65	23.3	0	0	23.3	11.65	5	1217.81	910.909	197.95		639.657			1731.12	807.719	5	5	5	2	1	2			2	1	Oxidation (M)	11367.3	Histone H4 OS=Homo sapiens OX=9606 GN=HIST1H4A PE=1 SV=2
161	TRUE	Q86UW6|N4BP2_HUMAN	230.746	7.68	2.49	4.29	3.28	1.69	1.92	2.43	1.92	3.39	1.92	11		80.5423								11	3	8	7	3	2	4	4	5	5	Carbamidomethylation	198801	NEDD4-binding protein 2 OS=Homo sapiens OX=9606 GN=N4BP2 PE=1 SV=2
237	TRUE	Q6ZVX7|FBX50_HUMAN	228.903	20.36	6.55	10.91	10.91	4	0	0	5.82	2.55	3.64	6									103.306	6	2	4	6	1			3	1	1		30847.1	F-box only protein 50 OS=Homo sapiens OX=9606 GN=NCCRP1 PE=1 SV=1
231	TRUE	P06733|ENOA_HUMAN	227.439	20.05	11.52	9.22	10.14	1.38	1.38	0	1.38	0	2.3	7	554.495		720.151							7	6	3	3	1	1		1		1	Carbamidomethylation	47169	Alpha-enolase OS=Homo sapiens OX=9606 GN=ENO1 PE=1 SV=2
231	FALSE	P13929|ENOB_HUMAN	101.708	7.6	3.46	7.6	3.46	0	0	0	0	0	0	2										2	1	2	1							Carbamidomethylation	46986.9	Beta-enolase OS=Homo sapiens OX=9606 GN=ENO3 PE=1 SV=5
272	TRUE	P47929|LEG7_HUMAN	225.816	38.24	22.79	22.79	38.24	8.82	0	0	13.97	24.26	8.09	5	2299.97		550.051					2251.29	208.65	5	7	3	9	1			4	7	4		15075	Galectin-7 OS=Homo sapiens OX=9606 GN=LGALS7 PE=1 SV=2
195	TRUE	Q58F21|BRDT_HUMAN	224.447	5.39	3.8	1.8	1.8	2.75	0.84	0.84	0.84	1.69	0.84	8	784.276							6688.14		5	203	228	250	245	235	228	179	227	206	Carbamidomethylation	107954	Bromodomain testis-specific protein OS=Homo sapiens OX=9606 GN=BRDT PE=1 SV=4
286	TRUE	P01876|IGHA1_HUMAN	221.226	17	2.55	10.2	14.45	2.55	5.38	5.38	7.93	9.63	5.38	5			38.1283				107.172			3	4	5	5	2	4	2	7	4	2		37654.6	Immunoglobulin heavy constant alpha 1 OS=Homo sapiens OX=9606 GN=IGHA1 PE=1 SV=2
209	TRUE	Q9BQG0|MBB1A_HUMAN	221.084	6.55	1.43	1.81	1.73	2.79	0	0.68	0	0	1.05	8										8	2	3	2	4		1			2	Carbamidomethylation	148855	Myb-binding protein 1A OS=Homo sapiens OX=9606 GN=MYBBP1A PE=1 SV=2
270	TRUE	Q99456|K1C12_HUMAN	218.706	6.48	3.04	3.04	4.66	3.04	3.04	3.04	4.86	3.04	3.04	5	10987.8	33326.1	27290.6		16600.5	15389.3	10136.8	10449.8	17761.3	2	6	6	12	2	4	4	4	4	8		53511.4	Keratin, type I cytoskeletal 12 OS=Homo sapiens OX=9606 GN=KRT12 PE=1 SV=1
238	TRUE	Q99590|SCAFB_HUMAN	218.561	4.31	0.75	0	0	0	0	0	0	0	4.31	6										6	1								7	Carbamidomethylation	164652	Protein SCAF11 OS=Homo sapiens OX=9606 GN=SCAF11 PE=1 SV=2
308	TRUE	P05109|S10A8_HUMAN	217.457	40.86	32.26	40.86	40.86	32.26	32.26	32.26	40.86	32.26	20.43	4	1459.27	4577.23	8005.74	1337.02	1062.27	751.863	3851.27	3412.82	1190.65	4	4	7	12	4	5	3	7	7	2	Carbamidomethylation	10834.5	Protein S100-A8 OS=Homo sapiens OX=9606 GN=S100A8 PE=1 SV=1
274	TRUE	P07814|SYEP_HUMAN	216.374	3.7	1.19	1.85	1.72	3.04	1.19	1.19	0	1.19	0	5										5	2	2	3	5	2	1		1		Carbamidomethylation	170591	Bifunctional glutamate/proline--tRNA ligase OS=Homo sapiens OX=9606 GN=EPRS PE=1 SV=5
295	TRUE	P81605|DCD_HUMAN	215.304	28.18	28.18	22.73	22.73	22.73	22.73	22.73	22.73	22.73	22.73	4	22416.8	22400.4	19244.9	11999.3	8737.42	14192.1	34906.3	21712.9	30499.6	4	14	18	11	10	9	7	12	13	13		11283.9	Dermcidin OS=Homo sapiens OX=9606 GN=DCD PE=1 SV=2
268	TRUE	Q8NF50|DOCK8_HUMAN	214.917	2.38	0.91	1.19	1.19	0.86	0.57	0.57	1.43	0.57	0.57	5										2	2	3	2	2	2	1	3	1	1	HexNAcylation (ST)	238529	Dedicator of cytokinesis protein 8 OS=Homo sapiens OX=9606 GN=DOCK8 PE=1 SV=3
317	TRUE	P60174|TPIS_HUMAN	213.58	16.78	9.79	16.78	13.99	4.55	0	0	8.74	0	8.74	4		194.828	126.074						311.825	4	2	5	4	1			2		2		30791	Triosephosphate isomerase OS=Homo sapiens OX=9606 GN=TPI1 PE=1 SV=3
322	TRUE	P17066|HSP76_HUMAN	213.234	9.95	9.95	6.22	3.73	1.71	6.22	2.02	3.73	6.22	6.22	4										1	6	5	7	2	5	2	2	7	4		71028.1	Heat shock 70 kDa protein 6 OS=Homo sapiens OX=9606 GN=HSPA6 PE=1 SV=2
306	TRUE	P61626|LYSC_HUMAN	212.848	24.32	13.51	8.11	13.51	8.11	8.11	8.11	24.32	14.19	8.11	4	315.081	308.642		133.969	76.8837		4367.55	854.467	128.743	4	3	2	4	2	1	3	9	3	1	Carbamidomethylation	16537	Lysozyme C OS=Homo sapiens OX=9606 GN=LYZ PE=1 SV=1
267	TRUE	Q9Y4I1|MYO5A_HUMAN	212.601	3.34	2.59	1.67	0	2.21	0	0	0	0	0	5										5	6	4		3							215405	Unconventional myosin-Va OS=Homo sapiens OX=9606 GN=MYO5A PE=1 SV=2
205	TRUE	Q2KHR3|QSER1_HUMAN	212.302	6.11	1.96	1.15	0.81	0	0.86	1.33	2.19	4.61	2.82	8		34.313						98.9419	202.304	8	3	2	2		1	2	4	8	6	HexNAcylation (ST); Carbamidomethylation	189972	Glutamine and serine-rich protein 1 OS=Homo sapiens OX=9606 GN=QSER1 PE=1 SV=3
261	TRUE	Q14978|NOLC1_HUMAN	210.191	8.58	2	5.15	5.15	5.15	3.58	5.44	2	5.44	2	4	103.434								124.859	4	1	5	5	3	4	3	2	2	1	HexNAcylation (ST)	73603.2	Nucleolar and coiled-body phosphoprotein 1 OS=Homo sapiens OX=9606 GN=NOLC1 PE=1 SV=2
316	TRUE	O14654|IRS4_HUMAN	209.329	5.09	3.34	5.09	2.78	2.31	5.09	1.59	2.31	1.75	0	4										4	3	8	2	5	5	2	2	1			133768	Insulin receptor substrate 4 OS=Homo sapiens OX=9606 GN=IRS4 PE=1 SV=1
285	TRUE	P16402|H13_HUMAN	208.358	15.38	5.88	9.95	5.88	5.43	10.41	5.43	5.43	5.43	15.38	5		2282.27			3533.29					2	4	5	4	4	4	2	4	3	10		22349.9	Histone H1.3 OS=Homo sapiens OX=9606 GN=HIST1H1D PE=1 SV=2
220	TRUE	P31327|CPSM_HUMAN	207.989	3.8	1.2	1.67	1.2	1.73	2.73	0.67	0.67	1.2	0.67	5	427836	86375.5	426694	668937	747115	488570	33009.3	54785.1	409686	3	20	10	23	40	45	30	5	14	19	Oxidation (M); HexNAcylation (ST)	164939	Carbamoyl-phosphate synthase [ammonia], mitochondrial OS=Homo sapiens OX=9606 GN=CPS1 PE=1 SV=2
282	TRUE	O95613|PCNT_HUMAN	207.234	1.65	0	0	0	1.26	1.11	0	0	0	0	5										5				4	4						378037	Pericentrin OS=Homo sapiens OX=9606 GN=PCNT PE=1 SV=4
211	TRUE	P13639|EF2_HUMAN	205.826	8.62	5.94	2.1	4.9	0.93	2.1	0	0	4.31	2.21	7			52.7808							7	8	2	6	1	4			5	2	Carbamidomethylation	95338.1	Elongation factor 2 OS=Homo sapiens OX=9606 GN=EEF2 PE=1 SV=4
292	TRUE	P14618|KPYM_HUMAN	204.433	7.91	2.07	2.07	7.91	0	0	2.07	2.07	2.07	4.14	4		110.14					113.264		277.186	4	1	2	7			1	2	1	3	Carbamidomethylation	57936.9	Pyruvate kinase PKM OS=Homo sapiens OX=9606 GN=PKM PE=1 SV=4
292	FALSE	P30613|KPYR_HUMAN	107.359	1.92	1.92	1.92	1.92	0	0	1.92	1.92	1.92	1.92	1		110.14					113.264		277.186	1	1	2	1			1	2	1	1		61830.2	Pyruvate kinase PKLR OS=Homo sapiens OX=9606 GN=PKLR PE=1 SV=2
242	TRUE	Q96QA5|GSDMA_HUMAN	204.019	15.28	0	8.54	1.8	0	0	0	10.56	4.94	0	6		262.374						32.7131		6		3	1				5	2			49364.9	Gasdermin-A OS=Homo sapiens OX=9606 GN=GSDMA PE=1 SV=4
278	TRUE	P32119|PRDX2_HUMAN	203.49	23.23	9.6	18.18	10.1	5.56	9.6	5.56	14.14	14.14	19.19	5							50.6998		90.3691	4	2	4	2	2	2	1	5	6	4		21891.9	Peroxiredoxin-2 OS=Homo sapiens OX=9606 GN=PRDX2 PE=1 SV=5
203	TRUE	P02788|TRFL_HUMAN	202.503	12.11	1.41	2.68	3.24	0	0	0	9.15	8.03	2.68	8							190.162			8	1	2	2				7	5	2	Carbamidomethylation	78181.9	Lactotransferrin OS=Homo sapiens OX=9606 GN=LTF PE=1 SV=6
319	TRUE	P16403|H12_HUMAN	201.656	15.49	6.1	9.86	6.1	5.63	6.1	5.63	5.63	5.63	11.27	4										1	4	4	4	4	3	2	4	3	8		21364.7	Histone H1.2 OS=Homo sapiens OX=9606 GN=HIST1H1C PE=1 SV=2
223	TRUE	A8K2U0|A2ML1_HUMAN	201.149	5.57	0.89	4.26	2.2	0	0	0	0	0.55	0	7		169.572								7	1	5	3					1			161107	Alpha-2-macroglobulin-like protein 1 OS=Homo sapiens OX=9606 GN=A2ML1 PE=1 SV=3
301	TRUE	Q9ULK4|MED23_HUMAN	200.944	3.44	0.88	1.54	1.75	0.8	0	0	0	0	0	4	45.8993									4	1	2	3	1							156474	Mediator of RNA polymerase II transcription subunit 23 OS=Homo sapiens OX=9606 GN=MED23 PE=1 SV=2
287	TRUE	P27816|MAP4_HUMAN	199.97	5.73	0	3.39	0	4.51	0.87	0	0	0	0	5										5		4		6	1					Oxidation (M)	121005	Microtubule-associated protein 4 OS=Homo sapiens OX=9606 GN=MAP4 PE=1 SV=3
214	TRUE	Q9UBC9|SPRR3_HUMAN	198.625	37.87	0	0	37.87	0	0	0	0	0	0	7			1553.88							7			13							Carbamidomethylation	18153.9	Small proline-rich protein 3 OS=Homo sapiens OX=9606 GN=SPRR3 PE=1 SV=2
315	TRUE	P07478|TRY2_HUMAN	196.665	19.43	19.43	8.1	11.34	16.19	16.19	16.19	16.19	16.19	15.38	4	1307.64			11907.9	1159.18	8315.36	9215.53	1579.73	22.9057	2	21	7	15	25	20	15	13	11	15		26487.8	Trypsin-2 OS=Homo sapiens OX=9606 GN=PRSS2 PE=1 SV=1
236	TRUE	P54886|P5CS_HUMAN	195.392	8.68	1.51	5.79	1.51	1.51	0	0	0	2.89	0	6		11319								6	1	5	2	2				2		Oxidation (M)	87302.3	Delta-1-pyrroline-5-carboxylate synthase OS=Homo sapiens OX=9606 GN=ALDH18A1 PE=1 SV=2
314	TRUE	P35900|K1C20_HUMAN	194.692	4.95	2.59	2.12	2.83	2.59	2.12	2.12	2.12	2.12	4.72	4										1	9	6	15	4	3	5	2	5	8		48486.6	Keratin, type I cytoskeletal 20 OS=Homo sapiens OX=9606 GN=KRT20 PE=1 SV=1
166	TRUE	P42356|PI4KA_HUMAN	193.197	6.28	2.57	0.52	0	5.42	0	0	2.05	0	0	11				222.332			97.803			11	5	2		10			5			Carbamidomethylation	236830	Phosphatidylinositol 4-kinase alpha OS=Homo sapiens OX=9606 GN=PI4KA PE=1 SV=4
250	TRUE	O60318|GANP_HUMAN	190.249	3.59	1.97	1.31	1.36	1.77	0.86	0.86	0.86	0	1.57	6		63.4145								6	4	4	3	3	1	1	1		4	Carbamidomethylation	218405	Germinal-center associated nuclear protein OS=Homo sapiens OX=9606 GN=MCM3AP PE=1 SV=2
310	TRUE	P68871|HBB_HUMAN	190.037	29.25	29.25	0	23.81	0	0	0	0	0	0	4	180.223									4	5		3								15998.4	Hemoglobin subunit beta OS=Homo sapiens OX=9606 GN=HBB PE=1 SV=2
310	FALSE	P02042|HBD_HUMAN	166.201	20.41	20.41	0	14.97	0	0	0	0	0	0	3	180.223									3	3		2								16055.5	Hemoglobin subunit delta OS=Homo sapiens OX=9606 GN=HBD PE=1 SV=2
221	TRUE	Q9P2D3|HTR5B_HUMAN	188.053	4.3	1.69	0.53	0	2.66	0	1.35	0.68	0.53	0	7				4095.62		3681.87				7	3	2		4		3	1	1			224302	HEAT repeat-containing protein 5B OS=Homo sapiens OX=9606 GN=HEATR5B PE=1 SV=2
332	TRUE	P04908|H2A1B_HUMAN	187.721	26.92	26.92	26.92	26.92	12.31	12.31	26.92	12.31	26.92	12.31	3	1912.61	1440.73	210.929		416.645				556.097	3	11	7	9	4	8	5	4	8	3		14135.5	Histone H2A type 1-B/E OS=Homo sapiens OX=9606 GN=HIST1H2AB PE=1 SV=2
332	TRUE	Q96KK5|H2A1H_HUMAN	187.721	27.34	27.34	27.34	27.34	12.5	12.5	27.34	12.5	27.34	12.5	3	1912.61	1440.73	210.929		416.645				556.097	3	11	7	9	4	8	5	4	8	3		13906.3	Histone H2A type 1-H OS=Homo sapiens OX=9606 GN=HIST1H2AH PE=1 SV=3
332	TRUE	Q93077|H2A1C_HUMAN	187.721	26.92	26.92	26.92	26.92	12.31	12.31	26.92	12.31	26.92	12.31	3	1912.61	1440.73	210.929		416.645				556.097	3	11	7	9	4	8	5	4	8	3		14105.5	Histone H2A type 1-C OS=Homo sapiens OX=9606 GN=HIST1H2AC PE=1 SV=3
332	TRUE	Q9BTM1|H2AJ_HUMAN	187.721	27.13	27.13	27.13	27.13	12.4	12.4	27.13	12.4	27.13	12.4	3	1912.61	1440.73	210.929		416.645				556.097	3	11	7	9	4	8	5	4	8	3		14019.4	Histone H2A.J OS=Homo sapiens OX=9606 GN=H2AFJ PE=1 SV=1
332	TRUE	P0C0S8|H2A1_HUMAN	187.721	26.92	26.92	26.92	26.92	12.31	12.31	26.92	12.31	26.92	12.31	3	1912.61	1440.73	210.929		416.645				556.097	3	11	7	9	4	8	5	4	8	3		14091.5	Histone H2A type 1 OS=Homo sapiens OX=9606 GN=HIST1H2AG PE=1 SV=2
332	TRUE	Q16777|H2A2C_HUMAN	187.721	27.13	27.13	27.13	27.13	12.4	12.4	27.13	12.4	27.13	12.4	3	1912.61	1440.73	210.929		416.645				556.097	3	11	7	9	4	8	5	4	8	3		13988.4	Histone H2A type 2-C OS=Homo sapiens OX=9606 GN=HIST2H2AC PE=1 SV=4
332	TRUE	Q99878|H2A1J_HUMAN	187.721	27.34	27.34	27.34	27.34	12.5	12.5	27.34	12.5	27.34	12.5	3	1912.61	1440.73	210.929		416.645				556.097	3	11	7	9	4	8	5	4	8	3		13936.3	Histone H2A type 1-J OS=Homo sapiens OX=9606 GN=HIST1H2AJ PE=1 SV=3
332	TRUE	Q6FI13|H2A2A_HUMAN	187.721	26.92	26.92	26.92	26.92	12.31	12.31	26.92	12.31	26.92	12.31	3	1912.61	1440.73	210.929		416.645				556.097	3	11	7	9	4	8	5	4	8	3		14095.5	Histone H2A type 2-A OS=Homo sapiens OX=9606 GN=HIST2H2AA3 PE=1 SV=3
332	TRUE	Q7L7L0|H2A3_HUMAN	187.721	26.92	26.92	26.92	26.92	12.31	12.31	26.92	12.31	26.92	12.31	3	1912.61	1440.73	210.929		416.645				556.097	3	11	7	9	4	8	5	4	8	3		14121.5	Histone H2A type 3 OS=Homo sapiens OX=9606 GN=HIST3H2A PE=1 SV=3
332	TRUE	P20671|H2A1D_HUMAN	187.721	26.92	26.92	26.92	26.92	12.31	12.31	26.92	12.31	26.92	12.31	3	1912.61	1440.73	210.929		416.645				556.097	3	11	7	9	4	8	5	4	8	3		14107.5	Histone H2A type 1-D OS=Homo sapiens OX=9606 GN=HIST1H2AD PE=1 SV=2
332	FALSE	Q71UI9|H2AV_HUMAN	157.517	12.5	12.5	12.5	12.5	12.5	12.5	12.5	12.5	12.5	12.5	2	1912.61	1440.73	210.929		416.645				556.097	2	8	5	7	4	8	4	4	7	3		13508.7	Histone H2A.V OS=Homo sapiens OX=9606 GN=H2AFV PE=1 SV=3
332	FALSE	Q96QV6|H2A1A_HUMAN	157.517	12.21	12.21	12.21	12.21	12.21	12.21	12.21	12.21	12.21	12.21	2	1912.61	1440.73	210.929		416.645				556.097	2	8	5	7	4	8	4	4	7	3		14233.5	Histone H2A type 1-A OS=Homo sapiens OX=9606 GN=HIST1H2AA PE=1 SV=3
332	FALSE	P0C0S5|H2AZ_HUMAN	157.517	12.5	12.5	12.5	12.5	12.5	12.5	12.5	12.5	12.5	12.5	2	1912.61	1440.73	210.929		416.645				556.097	2	8	5	7	4	8	4	4	7	3		13552.7	Histone H2A.Z OS=Homo sapiens OX=9606 GN=H2AFZ PE=1 SV=2
332	FALSE	P16104|H2AX_HUMAN	157.517	11.19	11.19	11.19	11.19	11.19	11.19	11.19	11.19	11.19	11.19	2	1912.61	1440.73	210.929		416.645				556.097	2	8	5	7	4	8	4	4	7	3		15144.6	Histone H2AX OS=Homo sapiens OX=9606 GN=H2AFX PE=1 SV=2
332	FALSE	Q8IUE6|H2A2B_HUMAN	104.874	6.92	6.92	6.92	6.92	6.92	6.92	6.92	6.92	6.92	6.92	1	1584.2	1284.69			416.645				556.097	1	5	4	4	3	5	2	3	4	2		13995.3	Histone H2A type 2-B OS=Homo sapiens OX=9606 GN=HIST2H2AB PE=1 SV=3
302	TRUE	Q8IXJ9|ASXL1_HUMAN	187.526	4.22	4.22	0.84	0.84	2.6	1.69	0.84	1.75	1.75	0	4				63.6745						4	7	1	2	3	2	1	1	1		Carbamidomethylation	165432	Putative Polycomb group protein ASXL1 OS=Homo sapiens OX=9606 GN=ASXL1 PE=1 SV=4
280	TRUE	Q13535|ATR_HUMAN	187.385	2.12	0	0	0	1.66	0.45	0	0	0	0	5				3948.91						5				7	1					Oxidation (M)	301367	Serine/threonine-protein kinase ATR OS=Homo sapiens OX=9606 GN=ATR PE=1 SV=3
217	TRUE	Q9BQS8|FYCO1_HUMAN	186.028	5.95	0	5.95	0	0.95	0	0	0	0	0	7										7		9		1						Carbamidomethylation	166983	FYVE and coiled-coil domain-containing protein 1 OS=Homo sapiens OX=9606 GN=FYCO1 PE=1 SV=3
364	TRUE	Q52LG2|KR132_HUMAN	184.704	20	0	0	0	0	0	0	0	0	20	3									239.641	3									6	Carbamidomethylation	18726.8	Keratin-associated protein 13-2 OS=Homo sapiens OX=9606 GN=KRTAP13-2 PE=1 SV=1
230	TRUE	Q9UPN3|MACF1_HUMAN	184.568	1.31	1.06	0.83	0.16	0.43	0.57	0.27	0.16	0.16	0.16	7	245424	315978	242.172	688.166	7725.96	9359.86				7	8	4	4	3	7	2	1	2	1	HexNAcylation (ST); Oxidation (M)	838308	Microtubule-actin cross-linking factor 1, isoforms 1/2/3/5 OS=Homo sapiens OX=9606 GN=MACF1 PE=1 SV=4
260	TRUE	Q3ZCM7|TBB8_HUMAN	183.726	10.36	7.66	5.86	5.41	0	0	0	0	0	0	4		283.769								1	3	3	3							Oxidation (M)	49776	Tubulin beta-8 chain OS=Homo sapiens OX=9606 GN=TUBB8 PE=1 SV=2
328	TRUE	P01877|IGHA2_HUMAN	183.448	10	2.65	5.59	10	2.65	5.59	5.59	10	5.59	5.59	3							67.9414			1	4	4	4	2	4	2	7	3	2		36591.3	Immunoglobulin heavy constant alpha 2 OS=Homo sapiens OX=9606 GN=IGHA2 PE=1 SV=4
328	FALSE	P0DOX2|IGA2_HUMAN	132.867	5.49	0	2.2	5.49	0	2.2	2.2	5.49	2.2	2.2	2							67.9414			1		2	2		1	1	3	2	1		48934.2	Immunoglobulin alpha-2 heavy chain OS=Homo sapiens OX=9606 PE=1 SV=2
249	TRUE	P31947|1433S_HUMAN	182.098	27.02	12.5	4.03	8.47	4.03	8.47	8.47	4.03	14.11	4.03	5										4	3	3	3	1	4	2	1	4	1	Oxidation (M)	27774.1	14-3-3 protein sigma OS=Homo sapiens OX=9606 GN=SFN PE=1 SV=1
276	TRUE	P11055|MYH3_HUMAN	181.8	2.89	1.19	1.8	0.46	0.46	0.46	0.46	0.46	0.46	0.82	5										3	3	5	1	1	2	4	2	2	3	Carbamidomethylation; HexNAcylation (ST)	223905	Myosin-3 OS=Homo sapiens OX=9606 GN=MYH3 PE=1 SV=3
336	TRUE	Q15517|CDSN_HUMAN	181.622	6.81	3.4	5.1	3.4	3.4	0	3.4	3.4	5.1	5.1	3	566.903	1432.75	989.012	223.415		31.5957	681.144	666.776	2077.92	3	1	4	3	1		1	2	3	4	Carbamidomethylation	51522.1	Corneodesmosin OS=Homo sapiens OX=9606 GN=CDSN PE=1 SV=3
356	TRUE	Q01469|FABP5_HUMAN	181.142	21.48	21.48	13.33	13.33	13.33	0	13.33	13.33	13.33	13.33	3	833.177					1361.83	668106	583239	483086	3	7	3	3	3		3	4	5	3	Carbamidomethylation	15164.4	Fatty acid-binding protein 5 OS=Homo sapiens OX=9606 GN=FABP5 PE=1 SV=3
357	TRUE	P10599|THIO_HUMAN	180.422	32.38	20.95	32.38	20.95	20.95	12.38	20.95	20.95	20.95	20.95	3	1890.04	4493.98	2123.75	1023.64		108.062	2997.95	1967.49	2217.55	3	5	4	5	2	1	3	5	4	5	Oxidation (M)	11737.5	Thioredoxin OS=Homo sapiens OX=9606 GN=TXN PE=1 SV=3
294	TRUE	Q2M2I5|K1C24_HUMAN	179.596	7.24	3.43	3.43	3.43	7.24	1.33	5.14	3.43	3.43	3.43	3										1	13	15	10	8	8	6	8	9	7	HexNAcylation (ST)	55087.4	Keratin, type I cytoskeletal 24 OS=Homo sapiens OX=9606 GN=KRT24 PE=1 SV=1
275	TRUE	P25054|APC_HUMAN	178.401	2.32	0	0	1.93	0	0	1.27	0	0	0	5			1049.92							5			7			3				HexNAcylation (ST)	311646	Adenomatous polyposis coli protein OS=Homo sapiens OX=9606 GN=APC PE=1 SV=2
318	TRUE	B2RTY4|MYO9A_HUMAN	177.705	1.53	0.59	0.59	1.53	0.59	0.59	0.59	0.31	0.59	0.31	4			138512							2	3	2	5	2	2	2	1	2	2	Oxidation (M)	292706	Unconventional myosin-IXa OS=Homo sapiens OX=9606 GN=MYO9A PE=1 SV=2
225	TRUE	Q8TEM1|PO210_HUMAN	177.557	3.6	0	1.48	1.43	1.7	0	1.27	0.95	0.48	0	7				94.5833						7		4	3	3		3	2	1			205111	Nuclear pore membrane glycoprotein 210 OS=Homo sapiens OX=9606 GN=NUP210 PE=1 SV=3
324	TRUE	P63104|1433Z_HUMAN	177.311	13.47	9.8	4.08	13.47	4.08	4.08	4.08	4.08	9.8	4.08	3										2	4	3	4	1	3	1	1	4	1	Oxidation (M)	27745.1	14-3-3 protein zeta/delta OS=Homo sapiens OX=9606 GN=YWHAZ PE=1 SV=1
324	FALSE	P27348|1433T_HUMAN	129.961	7.76	4.08	4.08	7.76	4.08	4.08	4.08	4.08	4.08	4.08	2										1	2	3	3	1	3	1	1	2	1	Oxidation (M)	27764.2	14-3-3 protein theta OS=Homo sapiens OX=9606 GN=YWHAQ PE=1 SV=1
324	FALSE	P31946|1433B_HUMAN	129.961	7.72	4.07	4.07	7.72	4.07	4.07	4.07	4.07	4.07	4.07	2										1	2	3	3	1	3	1	1	2	1	Oxidation (M)	28082.4	14-3-3 protein beta/alpha OS=Homo sapiens OX=9606 GN=YWHAB PE=1 SV=3
291	TRUE	P35030|TRY3_HUMAN	176.392	12.5	6.91	4.28	6.91	6.58	4.28	7.57	4.28	4.28	6.91	4	23082.3	31457.9	18636.8	25396.8	23464.1	26907.3	27484.6	24185.1	26877.2	3	6	11	7	9	6	7	11	7	13		32528.8	Trypsin-3 OS=Homo sapiens OX=9606 GN=PRSS3 PE=1 SV=2
246	TRUE	O75179|ANR17_HUMAN	174.72	2.96	0	0	0	1.77	1.19	0	0	0	0	6										3				4	2					Carbamidomethylation	274258	Ankyrin repeat domain-containing protein 17 OS=Homo sapiens OX=9606 GN=ANKRD17 PE=1 SV=3
312	TRUE	Q9H1A4|APC1_HUMAN	174.666	2.31	0	2.31	0	0.93	0	0	0	0	0	4										4		4		2							216500	Anaphase-promoting complex subunit 1 OS=Homo sapiens OX=9606 GN=ANAPC1 PE=1 SV=1
309	TRUE	Q9Y4F5|C170B_HUMAN	174.374	2.52	0	2.52	0	0.63	0	0.63	0	0.63	0.63	4										2		4		1		1		1	1		171688	Centrosomal protein of 170 kDa protein B OS=Homo sapiens OX=9606 GN=CEP170B PE=1 SV=4
289	TRUE	Q9NSB4|KRT82_HUMAN	174.332	5.07	1.75	0	5.07	0	0	0	0	1.75	1.75	3	164.681		275.358							1	1		4					1	1	Oxidation (M)	56652.7	Keratin, type II cuticular Hb2 OS=Homo sapiens OX=9606 GN=KRT82 PE=3 SV=3
277	TRUE	P48594|SPB4_HUMAN	173.398	14.36	3.08	9.74	9.74	4.87	3.08	4.87	7.69	3.08	3.08	5										2	1	6	4	2	2	2	4	1	2		44853.9	Serpin B4 OS=Homo sapiens OX=9606 GN=SERPINB4 PE=1 SV=2
244	TRUE	Q92614|MY18A_HUMAN	170.75	3.85	2.48	1.36	0.63	1.36	1.27	0.63	0	0	1.9	6										6	5	2	2	2	2	1			3		233115	Unconventional myosin-XVIIIa OS=Homo sapiens OX=9606 GN=MYO18A PE=1 SV=3
367	TRUE	P50750|CDK9_HUMAN	169.867	8.06	2.42	2.42	2.42	8.06	3.49	0	0	0	2.42	3										1	2	1	1	5	1				1		42777.5	Cyclin-dependent kinase 9 OS=Homo sapiens OX=9606 GN=CDK9 PE=1 SV=3
413	TRUE	P62263|RS14_HUMAN	169.727	13.91	13.91	13.91	13.91	13.91	0	6.62	13.91	7.28	7.28	2	314.423	523.756	182.513	39.6781			92.65	371.935		2	5	2	4	4		1	2	1	1		16272.7	40S ribosomal protein S14 OS=Homo sapiens OX=9606 GN=RPS14 PE=1 SV=3
197	TRUE	Q9HD67|MYO10_HUMAN	167.563	4.18	0.53	0	0	1.21	1.02	0	0	0	1.85	8										8	1			3	2				3		237347	Unconventional myosin-X OS=Homo sapiens OX=9606 GN=MYO10 PE=1 SV=3
404	TRUE	P05814|CASB_HUMAN	165.95	11.95	0	11.95	0	0	11.95	6.19	0	11.95	6.19	2					506.468					2		3			4	2		6	1		25381.9	Beta-casein OS=Homo sapiens OX=9606 GN=CSN2 PE=1 SV=4
344	TRUE	P08670|VIME_HUMAN	165.808	5.36	3.65	3.22	1.5	1.5	1.5	1.5	1.5	1.5	3.22	3										1	6	10	9	6	4	3	6	8	9		53651.7	Vimentin OS=Homo sapiens OX=9606 GN=VIM PE=1 SV=4
259	TRUE	Q9Y623|MYH4_HUMAN	165.734	3.35	0.46	1.5	0.46	1.96	0.46	0.46	0.46	0.46	0.83	5		760.307								3	2	4	1	3	2	4	2	2	3	Carbamidomethylation; HexNAcylation (ST)	223071	Myosin-4 OS=Homo sapiens OX=9606 GN=MYH4 PE=2 SV=2
199	TRUE	Q5JRA6|TGO1_HUMAN	165.064	5.61	0	0	0	2.57	5.03	0	0	0.63	0	8					122.293					8				4	8			1			213702	Transport and Golgi organization protein 1 homolog OS=Homo sapiens OX=9606 GN=MIA3 PE=1 SV=1
387	TRUE	P51610|HCFC1_HUMAN	164.919	1.87	0	0	0	1.33	1.87	0	0	0	0	3										3				2	4						208732	Host cell factor 1 OS=Homo sapiens OX=9606 GN=HCFC1 PE=1 SV=2
329	TRUE	P61978|HNRPK_HUMAN	164.773	6.91	6.91	2.59	2.59	0	2.59	2.59	0	0	0	3										3	4	1	1		1	1					50976.2	Heterogeneous nuclear ribonucleoprotein K OS=Homo sapiens OX=9606 GN=HNRNPK PE=1 SV=1
298	TRUE	Q9UKX2|MYH2_HUMAN	163.361	3.25	0.46	1.6	0.46	2.11	0.46	1.49	0.46	0.46	1.49	4										2	2	4	1	3	2	5	2	2	3	Carbamidomethylation	223044	Myosin-2 OS=Homo sapiens OX=9606 GN=MYH2 PE=1 SV=1
395	TRUE	P01861|IGHG4_HUMAN	161.72	10.09	0	3.06	0	4.28	0	2.75	0	0	4.28	3										1		1		1		1			1	Carbamidomethylation	35940.6	Immunoglobulin heavy constant gamma 4 OS=Homo sapiens OX=9606 GN=IGHG4 PE=1 SV=1
350	TRUE	Q8N4C8|MINK1_HUMAN	160.848	1.28	0.83	0.83	0.83	0.83	1.28	0.83	0.75	0	0	3	18210.8	2181.55	3073.88	13636.3	1261.21	15266.2	7185.96			3	9	8	7	5	8	11	1				149822	Misshapen-like kinase 1 OS=Homo sapiens OX=9606 GN=MINK1 PE=1 SV=2
376	TRUE	P02545|LMNA_HUMAN	160.578	4.82	1.51	3.16	3.16	0	0	0	0	1.51	1.66	3			207.724					33.9008		3	1	2	3					1	1		74139.5	Prelamin-A/C OS=Homo sapiens OX=9606 GN=LMNA PE=1 SV=1
256	TRUE	P04075|ALDOA_HUMAN	159.085	15.11	6.04	4.12	5.49	0	3.85	2.2	2.2	9.34	6.04	5	137.971	1786.78			176.697			133.753	575.444	5	2	4	1		1	1	1	3	4		39420	Fructose-bisphosphate aldolase A OS=Homo sapiens OX=9606 GN=ALDOA PE=1 SV=2
408	TRUE	P04745|AMY1_HUMAN	158.609	5.48	0	3.13	5.48	3.13	5.48	0	0	0	5.48	2										2		1	2	1	3				4		57767.8	Alpha-amylase 1 OS=Homo sapiens OX=9606 GN=AMY1A PE=1 SV=2
408	TRUE	P19961|AMY2B_HUMAN	158.609	5.48	0	3.13	5.48	3.13	5.48	0	0	0	5.48	2										2		1	2	1	3				4		57709.8	Alpha-amylase 2B OS=Homo sapiens OX=9606 GN=AMY2B PE=1 SV=1
408	TRUE	P04746|AMYP_HUMAN	158.609	5.48	0	3.13	5.48	3.13	5.48	0	0	0	5.48	2										2		1	2	1	3				4		57706.8	Pancreatic alpha-amylase OS=Homo sapiens OX=9606 GN=AMY2A PE=1 SV=2
486	TRUE	Q9HCY8|S10AE_HUMAN	156.663	25	14.42	25	14.42	0	0	0	25	14.42	14.42	2										2	1	4	1				2	2	3		11662.1	Protein S100-A14 OS=Homo sapiens OX=9606 GN=S100A14 PE=1 SV=1
360	TRUE	Q6E0U4|DMKN_HUMAN	156.346	7.77	3.57	3.57	6.3	3.57	0	0	3.57	3.57	5.04	3									120.825	3	1	2	2	2			1	1	2		47082.4	Dermokine OS=Homo sapiens OX=9606 GN=DMKN PE=1 SV=3
352	TRUE	P62258|1433E_HUMAN	154.383	8.63	8.63	8.63	8.63	3.92	3.92	3.92	3.92	3.92	3.92	2										1	3	4	3	1	3	1	1	2	1	Oxidation (M); Carbamidomethylation	29173.9	14-3-3 protein epsilon OS=Homo sapiens OX=9606 GN=YWHAE PE=1 SV=1
200	TRUE	Q9ULH0|KDIS_HUMAN	153.107	5.87	0	5.87	0	0.68	0	0	0	0	0	8		166.263								8		10		2						Carbamidomethylation	196542	Kinase D-interacting substrate of 220 kDa OS=Homo sapiens OX=9606 GN=KIDINS220 PE=1 SV=3
304	TRUE	Q149N8|SHPRH_HUMAN	151.367	3.21	0.53	1.96	0	2.55	0	0	0.53	0	0	4				76.8077						4	1	3		3			1				193079	E3 ubiquitin-protein ligase SHPRH OS=Homo sapiens OX=9606 GN=SHPRH PE=1 SV=2
281	TRUE	Q9H307|PININ_HUMAN	150.575	8.51	1.26	1.53	1.53	6.14	0	0	0	2.37	3.35	5				211.578						5	1	2	1	4				1	4		81627.7	Pinin OS=Homo sapiens OX=9606 GN=PNN PE=1 SV=5
241	TRUE	Q5VZL5|ZMYM4_HUMAN	148.014	4.72	1.55	2.71	0	0	0	0	0	0	3.94	6									68.0727	6	2	4							6		172788	Zinc finger MYM-type protein 4 OS=Homo sapiens OX=9606 GN=ZMYM4 PE=1 SV=1
415	TRUE	P22532|SPR2D_HUMAN	147.223	30.56	0	0	0	0	0	0	30.56	0	0	2										2							3			Carbamidomethylation	7905.35	Small proline-rich protein 2D OS=Homo sapiens OX=9606 GN=SPRR2D PE=2 SV=2
415	TRUE	P22531|SPR2E_HUMAN	147.223	30.56	0	0	0	0	0	0	30.56	0	0	2										2							3			Carbamidomethylation	7855.35	Small proline-rich protein 2E OS=Homo sapiens OX=9606 GN=SPRR2E PE=2 SV=2
415	TRUE	Q9BYE4|SPR2G_HUMAN	147.223	30.14	0	0	0	0	0	0	30.14	0	0	2										2							3			Carbamidomethylation	8157.61	Small proline-rich protein 2G OS=Homo sapiens OX=9606 GN=SPRR2G PE=3 SV=1
415	TRUE	P35325|SPR2B_HUMAN	147.223	30.56	0	0	0	0	0	0	30.56	0	0	2										2							3			Carbamidomethylation	7975.43	Small proline-rich protein 2B OS=Homo sapiens OX=9606 GN=SPRR2B PE=2 SV=1
415	TRUE	P35326|SPR2A_HUMAN	147.223	30.56	0	0	0	0	0	0	30.56	0	0	2										2							3			Carbamidomethylation	7965.39	Small proline-rich protein 2A OS=Homo sapiens OX=9606 GN=SPRR2A PE=1 SV=1
415	FALSE	Q96RM1|SPR2F_HUMAN	104.429	12.5	0	0	0	0	0	0	12.5	0	0	1										1							2			Carbamidomethylation	7805.25	Small proline-rich protein 2F OS=Homo sapiens OX=9606 GN=SPRR2F PE=3 SV=1
300	TRUE	P58107|EPIPL_HUMAN	146.976	1.14	0.16	0.16	0.43	0.47	0	0	0	0.55	0	4				197.831						3	2	1	5	2				2		HexNAcylation (ST)	555658	Epiplakin OS=Homo sapiens OX=9606 GN=EPPK1 PE=1 SV=3
358	TRUE	P07477|TRY1_HUMAN	146.721	17.81	11.34	11.34	11.34	11.34	8.1	11.34	8.1	11.34	14.57	3			723.492						5892.34	2	19	27	43	20	17	33	9	9	14		26558.1	Trypsin-1 OS=Homo sapiens OX=9606 GN=PRSS1 PE=1 SV=1
263	TRUE	P61204|ARF3_HUMAN	146.34	23.76	19.89	17.68	0	0	0	0	0	0	3.87	4		209.055								4	3	6							1	Oxidation (M)	20600.8	ADP-ribosylation factor 3 OS=Homo sapiens OX=9606 GN=ARF3 PE=1 SV=2
263	TRUE	P84077|ARF1_HUMAN	146.34	23.76	19.89	17.68	0	0	0	0	0	0	3.87	4		209.055								4	3	6							1	Oxidation (M)	20696.8	ADP-ribosylation factor 1 OS=Homo sapiens OX=9606 GN=ARF1 PE=1 SV=2
355	TRUE	P22528|SPR1B_HUMAN	145.774	33.71	8.99	17.98	17.98	0	0	0	33.71	8.99	0	3		20786.8	1038.22				844.577	130.546		3	3	3	3				5	3		Carbamidomethylation	9887.56	Cornifin-B OS=Homo sapiens OX=9606 GN=SPRR1B PE=1 SV=2
355	TRUE	P35321|SPR1A_HUMAN	145.774	33.71	8.99	17.98	17.98	0	0	0	33.71	8.99	0	3		20786.8	1038.22				844.577	130.546		3	3	3	3				5	3		Carbamidomethylation	9877.48	Cornifin-A OS=Homo sapiens OX=9606 GN=SPRR1A PE=1 SV=2
232	TRUE	Q99879|H2B1M_HUMAN	145.288	27.78	20.63	11.9	19.05	11.9	11.9	0	0	0	0	3	335.314	177.387	62.1724							3	5	2	5	1	1					Oxidation (M)	13989.3	Histone H2B type 1-M OS=Homo sapiens OX=9606 GN=HIST1H2BM PE=1 SV=3
232	TRUE	P06899|H2B1J_HUMAN	145.288	27.78	20.63	11.9	19.05	11.9	11.9	0	0	0	0	3	335.314	177.387	62.1724							3	5	2	5	1	1					Oxidation (M)	13904.2	Histone H2B type 1-J OS=Homo sapiens OX=9606 GN=HIST1H2BJ PE=1 SV=3
232	TRUE	O60814|H2B1K_HUMAN	145.288	27.78	20.63	11.9	19.05	11.9	11.9	0	0	0	0	3	335.314	177.387	62.1724							3	5	2	5	1	1					Oxidation (M)	13890.1	Histone H2B type 1-K OS=Homo sapiens OX=9606 GN=HIST1H2BK PE=1 SV=3
232	TRUE	P23527|H2B1O_HUMAN	145.288	27.78	20.63	11.9	19.05	11.9	11.9	0	0	0	0	3	335.314	177.387	62.1724							3	5	2	5	1	1					Oxidation (M)	13906.1	Histone H2B type 1-O OS=Homo sapiens OX=9606 GN=HIST1H2BO PE=1 SV=3
232	TRUE	Q5QNW6|H2B2F_HUMAN	145.288	27.78	20.63	11.9	19.05	11.9	11.9	0	0	0	0	3	335.314	177.387	62.1724							3	5	2	5	1	1					Oxidation (M)	13920.2	Histone H2B type 2-F OS=Homo sapiens OX=9606 GN=HIST2H2BF PE=1 SV=3
232	TRUE	Q99880|H2B1L_HUMAN	145.288	27.78	20.63	11.9	19.05	11.9	11.9	0	0	0	0	3	335.314	177.387	62.1724							3	5	2	5	1	1					Oxidation (M)	13952.2	Histone H2B type 1-L OS=Homo sapiens OX=9606 GN=HIST1H2BL PE=1 SV=3
232	TRUE	P57053|H2BFS_HUMAN	145.288	27.78	20.63	11.9	19.05	11.9	11.9	0	0	0	0	3	335.314	177.387	62.1724							3	5	2	5	1	1					Oxidation (M)	13944.2	Histone H2B type F-S OS=Homo sapiens OX=9606 GN=H2BFS PE=1 SV=2
232	TRUE	P62807|H2B1C_HUMAN	145.288	27.78	20.63	11.9	19.05	11.9	11.9	0	0	0	0	3	335.314	177.387	62.1724							3	5	2	5	1	1					Oxidation (M)	13906.1	Histone H2B type 1-C/E/F/G/I OS=Homo sapiens OX=9606 GN=HIST1H2BC PE=1 SV=4
232	TRUE	Q99877|H2B1N_HUMAN	145.288	27.78	20.63	11.9	19.05	11.9	11.9	0	0	0	0	3	335.314	177.387	62.1724							3	5	2	5	1	1					Oxidation (M)	13922.1	Histone H2B type 1-N OS=Homo sapiens OX=9606 GN=HIST1H2BN PE=1 SV=3
232	TRUE	Q93079|H2B1H_HUMAN	145.288	27.78	20.63	11.9	19.05	11.9	11.9	0	0	0	0	3	335.314	177.387	62.1724							3	5	2	5	1	1					Oxidation (M)	13892.1	Histone H2B type 1-H OS=Homo sapiens OX=9606 GN=HIST1H2BH PE=1 SV=3
232	TRUE	Q16778|H2B2E_HUMAN	145.288	27.78	20.63	11.9	19.05	11.9	11.9	0	0	0	0	3	335.314	177.387	62.1724							3	5	2	5	1	1					Oxidation (M)	13920.2	Histone H2B type 2-E OS=Homo sapiens OX=9606 GN=HIST2H2BE PE=1 SV=3
232	TRUE	Q8N257|H2B3B_HUMAN	145.288	27.78	20.63	11.9	19.05	11.9	11.9	0	0	0	0	3	335.314	177.387	62.1724							3	5	2	5	1	1					Oxidation (M)	13908.1	Histone H2B type 3-B OS=Homo sapiens OX=9606 GN=HIST3H2BB PE=1 SV=3
232	TRUE	P33778|H2B1B_HUMAN	145.288	27.78	20.63	11.9	19.05	11.9	11.9	0	0	0	0	3	335.314	177.387	62.1724							3	5	2	5	1	1					Oxidation (M)	13950.2	Histone H2B type 1-B OS=Homo sapiens OX=9606 GN=HIST1H2BB PE=1 SV=2
232	TRUE	P58876|H2B1D_HUMAN	145.288	27.78	20.63	11.9	19.05	11.9	11.9	0	0	0	0	3	335.314	177.387	62.1724							3	5	2	5	1	1					Oxidation (M)	13936.2	Histone H2B type 1-D OS=Homo sapiens OX=9606 GN=HIST1H2BD PE=1 SV=2
232	FALSE	Q96A08|H2B1A_HUMAN	102.226	15.75	8.66	0	7.09	0	0	0	0	0	0	2										2	1		1								14167.5	Histone H2B type 1-A OS=Homo sapiens OX=9606 GN=HIST1H2BA PE=1 SV=3
251	TRUE	Q3L8U1|CHD9_HUMAN	144.246	2.14	0.41	0.55	0	0.62	1.04	0.31	0	0	0	6		4542.55								4	1	1		3	3	1					326022	Chromodomain-helicase-DNA-binding protein 9 OS=Homo sapiens OX=9606 GN=CHD9 PE=1 SV=2
327	TRUE	P39880|CUX1_HUMAN	143.311	1.93	0	1.26	0	0.66	0	0	0	0	0	3										3		2		1							164187	Homeobox protein cut-like 1 OS=Homo sapiens OX=9606 GN=CUX1 PE=1 SV=3
327	FALSE	O14529|CUX2_HUMAN	96.1936	0.74	0	0.74	0	0	0	0	0	0	0	1										1		1									161677	Homeobox protein cut-like 2 OS=Homo sapiens OX=9606 GN=CUX2 PE=1 SV=4
327	FALSE	Q13948|CASP_HUMAN	90.3205	2.65	0	1.18	0	1.47	0	0	0	0	0	2										2		1		1							77455.3	Protein CASP OS=Homo sapiens OX=9606 GN=CUX1 PE=1 SV=2
471	TRUE	P28074|PSB5_HUMAN	143.17	8.37	4.56	8.37	8.37	0	0	0	4.56	0	4.56	2										2	1	3	3				1		1		28480.3	Proteasome subunit beta type-5 OS=Homo sapiens OX=9606 GN=PSMB5 PE=1 SV=3
361	TRUE	P12883|MYH7_HUMAN	142.953	1.81	0.47	0.47	0.47	0.47	0.47	0.47	0.47	0.47	1.81	3										1	2	3	1	1	2	4	2	2	4	Carbamidomethylation; HexNAcylation (ST)	223097	Myosin-7 OS=Homo sapiens OX=9606 GN=MYH7 PE=1 SV=5
361	FALSE	Q9UKX3|MYH13_HUMAN	120.977	1.44	0.46	0.46	0.46	0.46	0.46	0.46	0.46	0.46	1.44	2										1	2	3	1	1	2	4	2	2	3	Carbamidomethylation; HexNAcylation (ST)	223605	Myosin-13 OS=Homo sapiens OX=9606 GN=MYH13 PE=2 SV=2
508	TRUE	P06753|TPM3_HUMAN	142.75	8.07	4.56	8.07	8.07	0	0	3.51	4.56	8.07	8.07	2									118.483	1	1	3	4			1	1	2	2		32950	Tropomyosin alpha-3 chain OS=Homo sapiens OX=9606 GN=TPM3 PE=1 SV=2
296	TRUE	Q96BY7|ATG2B_HUMAN	142.435	2.07	0	1.01	1.59	0	0	0	0.43	0.53	0	4										4		2	3				1	1		Carbamidomethylation	232763	Autophagy-related protein 2 homolog B OS=Homo sapiens OX=9606 GN=ATG2B PE=1 SV=5
353	TRUE	P16615|AT2A2_HUMAN	141.91	3.17	0	1.06	2.3	1.92	2.3	0	0	0	1.06	3					62.3553					3		1	3	2	2				1		114757	Sarcoplasmic/endoplasmic reticulum calcium ATPase 2 OS=Homo sapiens OX=9606 GN=ATP2A2 PE=1 SV=1
506	TRUE	O14556|G3PT_HUMAN	141.75	4.41	0	4.41	1.72	1.72	0	0	0	2.7	0	2		2174.23						276.804		1		3	2	1				1		Oxidation (M)	44501.2	Glyceraldehyde-3-phosphate dehydrogenase, testis-specific OS=Homo sapiens OX=9606 GN=GAPDHS PE=1 SV=2
449	TRUE	P12277|KCRB_HUMAN	141.6	6.04	3.41	6.04	6.04	0	0	0	0	0	0	2										2	1	2	2							Carbamidomethylation	42644.3	Creatine kinase B-type OS=Homo sapiens OX=9606 GN=CKB PE=1 SV=1
273	TRUE	A7E2Y1|MYH7B_HUMAN	138.887	2.22	1.31	0.45	1.36	0.91	0.45	0.45	0.45	0.45	0.45	5				214644						4	3	3	3	2	2	4	2	2	2	Carbamidomethylation; HexNAcylation (ST)	225845	Myosin-7B OS=Homo sapiens OX=9606 GN=MYH7B PE=1 SV=4
325	TRUE	P46777|RL5_HUMAN	138.644	17.51	8.75	4.04	2.69	2.69	2.69	2.69	2.69	2.69	7.41	4	116.538		131.189	114.725		73.8273			109.735	4	2	1	1	1	2	1	1	1	2	Carbamidomethylation	34362.6	60S ribosomal protein L5 OS=Homo sapiens OX=9606 GN=RPL5 PE=1 SV=3
299	TRUE	Q5T9A4|ATD3B_HUMAN	136.004	6.79	3.4	1.7	1.7	5.71	4.48	3.4	0	3.4	2.31	4		101.176							11802.6	4	2	1	1	4	5	2		2	1	HexNAcylation (ST)	72572.9	ATPase family AAA domain-containing protein 3B OS=Homo sapiens OX=9606 GN=ATAD3B PE=1 SV=1
299	FALSE	Q9NVI7|ATD3A_HUMAN	130.701	4.57	3.47	1.74	1.74	3.47	4.57	3.47	0	3.47	0	3		101.176								3	2	1	1	3	5	2		2			71369.1	ATPase family AAA domain-containing protein 3A OS=Homo sapiens OX=9606 GN=ATAD3A PE=1 SV=2
385	TRUE	Q9UPQ9|TNR6B_HUMAN	135.487	2.35	0.76	2.35	0	1.42	0	0	0	0	0	3										3	1	4		2							194002	Trinucleotide repeat-containing gene 6B protein OS=Homo sapiens OX=9606 GN=TNRC6B PE=1 SV=4
283	TRUE	Q9Y6D6|BIG1_HUMAN	132.847	3.46	0	0.87	0.49	2.33	0	0.65	0.76	0	0	5										5		2	1	3		1	2				208767	Brefeldin A-inhibited guanine nucleotide-exchange protein 1 OS=Homo sapiens OX=9606 GN=ARFGEF1 PE=1 SV=2
396	TRUE	P12882|MYH1_HUMAN	131.553	1.7	0.46	0.46	0.46	0.46	1.03	1.13	1.13	0.46	0.46	3						14950.4	20224.5			1	2	3	1	1	3	5	3	2	2	Carbamidomethylation; Oxidation (M)	223145	Myosin-1 OS=Homo sapiens OX=9606 GN=MYH1 PE=1 SV=3
382	TRUE	P28072|PSB6_HUMAN	130.692	12.97	4.18	8.79	4.18	0	0	0	4.6	0	4.18	3		56.6457								3	1	3	1				1		2		25357.7	Proteasome subunit beta type-6 OS=Homo sapiens OX=9606 GN=PSMB6 PE=1 SV=4
512	TRUE	P35268|RL22_HUMAN	129.844	18.75	10.16	10.16	18.75	0	10.16	0	10.16	10.16	0	2	46.8883									2	1	1	2		1		1	1			14787	60S ribosomal protein L22 OS=Homo sapiens OX=9606 GN=RPL22 PE=1 SV=2
313	TRUE	Q9UKJ3|GPTC8_HUMAN	129.077	3.33	0	0	1.26	1.2	0.87	0	0	0	0	4			2457.65							4			2	1	1					Carbamidomethylation	164197	G patch domain-containing protein 8 OS=Homo sapiens OX=9606 GN=GPATCH8 PE=1 SV=2
339	TRUE	Q92766|RREB1_HUMAN	128.951	2.67	0.89	0	1.54	1.13	2.02	0	0	0	0.89	3										3	1		2	1	2				2		181420	Ras-responsive element-binding protein 1 OS=Homo sapiens OX=9606 GN=RREB1 PE=1 SV=3
234	TRUE	O95071|UBR5_HUMAN	127.932	3.07	0	0.54	0.96	1.64	1.46	0.5	0.93	0.54	0.54	6										6		2	2	4	4	1	1	2	1		309352	E3 ubiquitin-protein ligase UBR5 OS=Homo sapiens OX=9606 GN=UBR5 PE=1 SV=2
346	TRUE	Q8WWZ4|ABCAA_HUMAN	125.375	1.49	0.97	0.97	0.97	0.97	1.1	0.58	0	0.58	0.58	3	1014.48	932.137	1055.66	833.835	1839.2	692.28		765.237	471.764	2	8	5	4	4	2	2		3	3	Oxidation (M)	175790	ATP-binding cassette sub-family A member 10 OS=Homo sapiens OX=9606 GN=ABCA10 PE=2 SV=3
271	TRUE	Q5VUA4|ZN318_HUMAN	125.243	2.54	0	0.44	0.44	1.58	0.97	0.44	0	0.44	0.44	5		973.533	972.574	820.755		946.842		1495.15	1338.16	5		2	2	4	2	1		1	1	Carbamidomethylation	251112	Zinc finger protein 318 OS=Homo sapiens OX=9606 GN=ZNF318 PE=1 SV=2
265	TRUE	Q9H2Y7|ZN106_HUMAN	122.786	3.19	0.8	0.42	1.75	0.8	0	0.74	0	0	1.49	5										5	1	1	3	1		1			2	Carbamidomethylation	208883	Zinc finger protein 106 OS=Homo sapiens OX=9606 GN=ZNF106 PE=1 SV=1
518	TRUE	Q08378|GOGA3_HUMAN	121.809	1.67	1.67	1.67	0.47	0.47	1.67	0.47	1.67	1.67	0.47	2	14124	15049.2	12436.5	12646.8	17825.3	15807.9	29344.2	15250.1	13995.7	2	4	8	7	3	5	8	6	7	5		167355	Golgin subfamily A member 3 OS=Homo sapiens OX=9606 GN=GOLGA3 PE=1 SV=2
505	TRUE	P0DOY2|IGLC2_HUMAN	121.332	23.58	0	14.15	23.58	0	0	0	9.43	0	0	2										1		1	2				2			Carbamidomethylation	11293.6	Immunoglobulin lambda constant 2 OS=Homo sapiens OX=9606 GN=IGLC2 PE=1 SV=1
505	TRUE	P0DOY3|IGLC3_HUMAN	121.332	23.58	0	14.15	23.58	0	0	0	9.43	0	0	2										1		1	2				2			Carbamidomethylation	11265.6	Immunoglobulin lambda constant 3 OS=Homo sapiens OX=9606 GN=IGLC3 PE=1 SV=1
388	TRUE	O94964|SOGA1_HUMAN	119.266	2.88	0	1.05	0	2.88	0	0	0	0	0	3										3		1		4							159760	Protein SOGA1 OS=Homo sapiens OX=9606 GN=SOGA1 PE=1 SV=2
222	TRUE	O95602|RPA1_HUMAN	118.571	4.71	0	4.24	0	0.47	0	0	0	0	0	7		42.5175								7		9		1							194811	DNA-directed RNA polymerase I subunit RPA1 OS=Homo sapiens OX=9606 GN=POLR1A PE=1 SV=2
438	TRUE	P67936|TPM4_HUMAN	116.898	8.87	0	8.87	8.87	0	0	4.03	0	4.03	4.03	2		55.9943								1		2	4			1		1	1		28521.8	Tropomyosin alpha-4 chain OS=Homo sapiens OX=9606 GN=TPM4 PE=1 SV=3
362	TRUE	P06576|ATPB_HUMAN	116.754	6.62	4.35	4.35	2.08	2.08	0	2.08	2.08	0	2.08	3	269.831									3	2	3	1	1		1	1		1	Oxidation (M)	56559.9	ATP synthase subunit beta, mitochondrial OS=Homo sapiens OX=9606 GN=ATP5F1B PE=1 SV=3
343	TRUE	Q9HAW4|CLSPN_HUMAN	116.502	3.06	2.17	0	0.97	3.06	0	1.19	2.17	0.97	2.17	3										3	3		1	3		1	2	1	2	Carbamidomethylation	151094	Claspin OS=Homo sapiens OX=9606 GN=CLSPN PE=1 SV=3
372	TRUE	Q9UQ35|SRRM2_HUMAN	115.734	1.13	0	0.51	0.51	0	0.51	0	0.62	0	0	3							3159.81			3		1	1		1		2				299615	Serine/arginine repetitive matrix protein 2 OS=Homo sapiens OX=9606 GN=SRRM2 PE=1 SV=2
284	TRUE	Q14789|GOGB1_HUMAN	114.778	2.7	1.01	0	0	0.43	0.43	0	0.28	1.41	0	5								950.327		5	2			1	1		1	2		HexNAcylation (ST)	376019	Golgin subfamily B member 1 OS=Homo sapiens OX=9606 GN=GOLGB1 PE=1 SV=2
183	TRUE	Q8IUG5|MY18B_HUMAN	114.342	2.8	0.82	0.31	0.66	0.74	0	0	0.74	0.9	0	8		1869.85	1720.57	1691.75				2808.43		7	2	1	2	4			2	3		HexNAcylation (ST); Carbamidomethylation	285215	Unconventional myosin-XVIIIb OS=Homo sapiens OX=9606 GN=MYO18B PE=1 SV=2
333	TRUE	P27482|CALL3_HUMAN	113.807	24.16	16.11	0	19.46	0	0	0	0	0	0	3			70.9446							2	2		3							Oxidation (M)	16890.7	Calmodulin-like protein 3 OS=Homo sapiens OX=9606 GN=CALML3 PE=1 SV=2
500	TRUE	Q14674|ESPL1_HUMAN	112.878	1.18	0	0	0	1.18	0	0	0.61	0	0	2										2				2			1				233175	Separin OS=Homo sapiens OX=9606 GN=ESPL1 PE=1 SV=3
279	TRUE	P53621|COPA_HUMAN	112.4	3.92	0.74	3.35	0.57	0.57	0	0.74	0.74	0	0.74	5	81.1581	41163.2				163.877			365.34	5	1	6	1	1		1	1		2		138346	Coatomer subunit alpha OS=Homo sapiens OX=9606 GN=COPA PE=1 SV=2
288	TRUE	Q9UM54|MYO6_HUMAN	112.1	4.4	2.09	1.16	0	0	1.16	0.7	1.62	0	0	4	1390.57				947.951		11291.5			4	2	1			1	1	1			Carbamidomethylation; HexNAcylation (ST)	149691	Unconventional myosin-VI OS=Homo sapiens OX=9606 GN=MYO6 PE=1 SV=4
341	TRUE	Q9P2D1|CHD7_HUMAN	111.575	1.07	0	0	0	0.53	0.23	0.3	0	0	0	3										1				1	1	1				Oxidation (M)	335927	Chromodomain-helicase-DNA-binding protein 7 OS=Homo sapiens OX=9606 GN=CHD7 PE=1 SV=3
715	TRUE	Q8NC51|PAIRB_HUMAN	111.122	3.92	3.92	3.92	3.92	3.92	3.92	0	3.92	3.92	3.92	1										1	3	3	1	2	2		1	2	2		44965.4	Plasminogen activator inhibitor 1 RNA-binding protein OS=Homo sapiens OX=9606 GN=SERBP1 PE=1 SV=2
838	TRUE	O60701|UGDH_HUMAN	111.109	2.02	2.02	2.02	0	0	2.02	0	0	2.02	0	1		280.393								1	1	2			1			1			55024.1	UDP-glucose 6-dehydrogenase OS=Homo sapiens OX=9606 GN=UGDH PE=1 SV=1
338	TRUE	Q8TF72|SHRM3_HUMAN	111.076	1.4	0.45	0.95	0.95	0.95	0.95	0.95	1.4	0.95	0.95	3	410719	774419	692693	232186	365921	644149	437206	728396	256851	3	26	30	48	29	34	43	37	44	31		216857	Protein Shroom3 OS=Homo sapiens OX=9606 GN=SHROOM3 PE=1 SV=2
744	TRUE	P39023|RL3_HUMAN	110.462	2.98	0	0	0	2.98	2.98	0	0	2.98	0	1										1				1	3			1			46108.9	60S ribosomal protein L3 OS=Homo sapiens OX=9606 GN=RPL3 PE=1 SV=2
320	TRUE	Q8IWZ3|ANKH1_HUMAN	110.242	1.61	0	0.39	0	1.22	0	0	0	0	0	4		463.324								1		1		3							269458	Ankyrin repeat and KH domain-containing protein 1 OS=Homo sapiens OX=9606 GN=ANKHD1 PE=1 SV=1
266	TRUE	A2RRP1|NBAS_HUMAN	109.939	3.08	0	0	0	1.05	0.67	0	0	1.22	0.8	5								704.207		5				2	1			2	1		268571	Neuroblastoma-amplified sequence OS=Homo sapiens OX=9606 GN=NBAS PE=1 SV=2
297	TRUE	P00450|CERU_HUMAN	109.5	3.85	0	0	0	0	0	0	1.88	1.88	1.97	4									72.8914	4							2	2	2	Oxidation (M)	122205	Ceruloplasmin OS=Homo sapiens OX=9606 GN=CP PE=1 SV=1
409	TRUE	P41219|PERI_HUMAN	109.082	5.53	0	1.7	0	0	0	3.83	0	0	1.7	2										1		2				1			1		53650.9	Peripherin OS=Homo sapiens OX=9606 GN=PRPH PE=1 SV=2
450	TRUE	Q14574|DSC3_HUMAN	108.798	1.9	0	1.9	1	0	0	0	0	0	1.9	2										2		4	1						2		99969	Desmocollin-3 OS=Homo sapiens OX=9606 GN=DSC3 PE=1 SV=3
365	TRUE	Q9UIF9|BAZ2A_HUMAN	107.427	2.47	0	0	0	0	0	0	0	0	2.47	3										3									6	Carbamidomethylation	211198	Bromodomain adjacent to zinc finger domain protein 2A OS=Homo sapiens OX=9606 GN=BAZ2A PE=1 SV=4
219	TRUE	Q5VYS8|TUT7_HUMAN	107.135	5.42	0	0.8	0	5.42	0	0	0	0	0	7		82.7751		60.9986						7		2		7						Carbamidomethylation	171229	Terminal uridylyltransferase 7 OS=Homo sapiens OX=9606 GN=TUT7 PE=1 SV=1
262	TRUE	Q8IVF2|AHNK2_HUMAN	106.552	1.07	0.14	0.14	0.48	0.72	0.14	0.14	0.14	0	0	5	7429.59	6928.14	6699.46	6446.06		6235.17	6978.42			5	2	2	4	4	1	1	3			Oxidation (M); HexNAcylation (ST)	616629	Protein AHNAK2 OS=Homo sapiens OX=9606 GN=AHNAK2 PE=1 SV=2
1017	TRUE	Q96FQ6|S10AG_HUMAN	106.542	11.65	0	0	11.65	0	0	0	11.65	0	0	1			38.0173							1			2				1				11801.4	Protein S100-A16 OS=Homo sapiens OX=9606 GN=S100A16 PE=1 SV=1
1241	TRUE	Q8IUC0|KR131_HUMAN	105.301	7.56	0	0	0	0	0	0	0	0	7.56	1										1									2	Carbamidomethylation	18320.3	Keratin-associated protein 13-1 OS=Homo sapiens OX=9606 GN=KRTAP13-1 PE=2 SV=2
311	TRUE	Q8NDV7|TNR6A_HUMAN	104.973	3.06	0	2.55	1.33	0.82	0.82	0	0	0	0	4			64.2018							4		3	2	1	1						210297	Trinucleotide repeat-containing gene 6A protein OS=Homo sapiens OX=9606 GN=TNRC6A PE=1 SV=2
847	TRUE	Q9UGM3|DMBT1_HUMAN	104.793	0.58	0	0.58	0.58	0	0	0	0.58	0	0	1		95.314					258.402			1		1	1				2				260735	Deleted in malignant brain tumors 1 protein OS=Homo sapiens OX=9606 GN=DMBT1 PE=1 SV=2
834	TRUE	P08697|A2AP_HUMAN	104.386	2.24	0	0	0	0	0	0	2.24	2.24	2.24	1									201.083	1							1	1	3	Carbamidomethylation	54565.8	Alpha-2-antiplasmin OS=Homo sapiens OX=9606 GN=SERPINF2 PE=1 SV=3
530	TRUE	Q9Y6N7|ROBO1_HUMAN	103.947	1.64	0.55	0	1.09	0	0	0	1.09	0	0	2										2	1		2				1				180930	Roundabout homolog 1 OS=Homo sapiens OX=9606 GN=ROBO1 PE=1 SV=1
534	TRUE	P62899|RL31_HUMAN	103.834	17.6	11.2	6.4	11.2	0	0	0	0	0	0	2										2	1	2	2								14462.9	60S ribosomal protein L31 OS=Homo sapiens OX=9606 GN=RPL31 PE=1 SV=1
428	TRUE	P12273|PIP_HUMAN	103.446	15.75	0	5.48	5.48	0	0	0	10.27	0	0	2										2		1	1				1			Carbamidomethylation	16572.5	Prolactin-inducible protein OS=Homo sapiens OX=9606 GN=PIP PE=1 SV=1
405	TRUE	Q9NZT1|CALL5_HUMAN	102.302	21.23	21.23	0	0	0	0	0	15.75	0	15.75	2	1994.58									2	2						3		2		15892.5	Calmodulin-like protein 5 OS=Homo sapiens OX=9606 GN=CALML5 PE=1 SV=2
389	TRUE	Q03001|DYST_HUMAN	101.922	0.4	0.4	0	0.11	0.11	0.28	0	0	0.11	0	3	29138.4				156728			302.653		3	5		1	1	2			2		Oxidation (M)	860662	Dystonin OS=Homo sapiens OX=9606 GN=DST PE=1 SV=4
258	TRUE	Q14669|TRIPC_HUMAN	101.452	3.82	0	0.75	0.6	0.75	0.7	0	0.85	0	0.9	5										5		1	1	1	1		1		1	Carbamidomethylation	220434	E3 ubiquitin-protein ligase TRIP12 OS=Homo sapiens OX=9606 GN=TRIP12 PE=1 SV=1
622	TRUE	P01591|IGJ_HUMAN	101.324	7.55	0	7.55	7.55	0	0	0	7.55	7.55	0	1							260.923	50.2298		1		2	1				1	2			18098.6	Immunoglobulin J chain OS=Homo sapiens OX=9606 GN=JCHAIN PE=1 SV=4
793	TRUE	C9JLR9|CK095_HUMAN	100.432	1.33	0	0	1.33	0	0	1.33	0	0	1.33	1						891.656			194.483	1			1			1			1		73197.4	Uncharacterized protein C11orf95 OS=Homo sapiens OX=9606 GN=C11orf95 PE=1 SV=1
862	TRUE	P48735|IDHP_HUMAN	99.724	2.88	2.88	2.88	0	0	2.88	0	0	2.88	0	1		567.605								1	1	2			1			1			50909.3	Isocitrate dehydrogenase [NADP], mitochondrial OS=Homo sapiens OX=9606 GN=IDH2 PE=1 SV=2
488	TRUE	P61026|RAB10_HUMAN	99.199	11.5	5.5	5.5	11.5	0	0	0	0	5.5	0	2		225.799								2	1	1	2					1			22540.9	Ras-related protein Rab-10 OS=Homo sapiens OX=9606 GN=RAB10 PE=1 SV=1
488	FALSE	Q15286|RAB35_HUMAN	91.5766	5.47	5.47	5.47	5.47	0	0	0	0	5.47	0	1		225.799								1	1	1	1					1			23025.2	Ras-related protein Rab-35 OS=Homo sapiens OX=9606 GN=RAB35 PE=1 SV=1
488	FALSE	Q9H0U4|RAB1B_HUMAN	91.5766	5.47	5.47	5.47	5.47	0	0	0	0	5.47	0	1		225.799								1	1	1	1					1			22171.2	Ras-related protein Rab-1B OS=Homo sapiens OX=9606 GN=RAB1B PE=1 SV=1
488	FALSE	P62820|RAB1A_HUMAN	91.5766	5.37	5.37	5.37	5.37	0	0	0	0	5.37	0	1		225.799								1	1	1	1					1			22677.7	Ras-related protein Rab-1A OS=Homo sapiens OX=9606 GN=RAB1A PE=1 SV=3
488	FALSE	Q92928|RAB1C_HUMAN	91.5766	5.47	5.47	5.47	5.47	0	0	0	0	5.47	0	1		225.799								1	1	1	1					1			22017	Putative Ras-related protein Rab-1C OS=Homo sapiens OX=9606 GN=RAB1C PE=5 SV=2
488	FALSE	Q92930|RAB8B_HUMAN	91.5766	5.31	5.31	5.31	5.31	0	0	0	0	5.31	0	1		225.799								1	1	1	1					1			23584.1	Ras-related protein Rab-8B OS=Homo sapiens OX=9606 GN=RAB8B PE=1 SV=2
488	FALSE	P59190|RAB15_HUMAN	91.5766	5.19	5.19	5.19	5.19	0	0	0	0	5.19	0	1		225.799								1	1	1	1					1			24390.6	Ras-related protein Rab-15 OS=Homo sapiens OX=9606 GN=RAB15 PE=1 SV=1
488	FALSE	P51153|RAB13_HUMAN	91.5766	5.42	5.42	5.42	5.42	0	0	0	0	5.42	0	1		225.799								1	1	1	1					1			22774.1	Ras-related protein Rab-13 OS=Homo sapiens OX=9606 GN=RAB13 PE=1 SV=1
488	FALSE	P61006|RAB8A_HUMAN	91.5766	5.31	5.31	5.31	5.31	0	0	0	0	5.31	0	1		225.799								1	1	1	1					1			23668.2	Ras-related protein Rab-8A OS=Homo sapiens OX=9606 GN=RAB8A PE=1 SV=1
527	TRUE	P02585|TNNC2_HUMAN	98.9759	14.38	4.38	0	0	0	0	10	0	0	0	2										1	1					1				Oxidation (M)	18122	Troponin C, skeletal muscle OS=Homo sapiens OX=9606 GN=TNNC2 PE=1 SV=2
484	TRUE	Q8N7P1|PLD5_HUMAN	98.8962	5.6	5.6	0	0	2.99	2.99	2.99	2.99	2.99	0	2	522.638			3305.67	1506.02	15438.1	42483.9	26707.7		2	2			4	2	2	2	2		HexNAcylation (ST)	61312.3	Inactive phospholipase D5 OS=Homo sapiens OX=9606 GN=PLD5 PE=2 SV=2
307	TRUE	P08238|HS90B_HUMAN	98.2648	7.04	3.31	4.14	3.31	1.24	0	0	0	0	1.66	4	120.834								158.648	3	2	2	3	1					2		83264.2	Heat shock protein HSP 90-beta OS=Homo sapiens OX=9606 GN=HSP90AB1 PE=1 SV=4
851	TRUE	Q15828|CYTM_HUMAN	97.9353	7.38	7.38	7.38	0	7.38	0	0	7.38	7.38	7.38	1				764.734			511.513	463.061	1097.93	1	1	1		1			1	1	2		16511.1	Cystatin-M OS=Homo sapiens OX=9606 GN=CST6 PE=1 SV=1
393	TRUE	P25705|ATPA_HUMAN	97.7844	6.33	6.33	2.35	4.16	2.35	2.35	2.35	0	0	0	3	443.802		72.1959			35.4541				3	3	2	2	2	1	1					59750.6	ATP synthase subunit alpha, mitochondrial OS=Homo sapiens OX=9606 GN=ATP5F1A PE=1 SV=1
825	TRUE	P23396|RS3_HUMAN	97.607	5.35	5.35	5.35	5.35	0	5.35	5.35	0	5.35	5.35	1										1	2	3	1		1	1		1	3		26688.3	40S ribosomal protein S3 OS=Homo sapiens OX=9606 GN=RPS3 PE=1 SV=2
417	TRUE	Q07021|C1QBP_HUMAN	96.9795	10.99	10.99	3.9	3.9	0	0	0	0	0	0	2										2	2	1	1								31362.2	Complement component 1 Q subcomponent-binding protein, mitochondrial OS=Homo sapiens OX=9606 GN=C1QBP PE=1 SV=1
402	TRUE	Q9UPV0|CE164_HUMAN	96.758	1.71	0	1.03	0	1.03	0	0	0	0	0.68	2									1473.79	2		1		1					1		164314	Centrosomal protein of 164 kDa OS=Homo sapiens OX=9606 GN=CEP164 PE=1 SV=3
394	TRUE	P00338|LDHA_HUMAN	96.1876	8.73	3.61	6.02	2.71	0	0	0	0	0	0	3										2	1	2	1							Carbamidomethylation	36688.7	L-lactate dehydrogenase A chain OS=Homo sapiens OX=9606 GN=LDHA PE=1 SV=2
347	TRUE	Q8IYB3|SRRM1_HUMAN	95.9772	4.76	0	0	3.43	4.76	1.33	1.88	0	1.33	0	3										3			2	4	2	1		1			102335	Serine/arginine repetitive matrix protein 1 OS=Homo sapiens OX=9606 GN=SRRM1 PE=1 SV=2
454	TRUE	Q14204|DYHC1_HUMAN	95.9684	0.39	0	0	0	0.39	0.22	0	0	0	0	2										2				2	1						532408	Cytoplasmic dynein 1 heavy chain 1 OS=Homo sapiens OX=9606 GN=DYNC1H1 PE=1 SV=5
1053	TRUE	P60900|PSA6_HUMAN	95.6084	5.28	5.28	5.28	5.28	0	0	0	5.28	5.28	0	1										1	1	2	1				1	1			27399.4	Proteasome subunit alpha type-6 OS=Homo sapiens OX=9606 GN=PSMA6 PE=1 SV=1
472	TRUE	P07195|LDHB_HUMAN	94.2108	5.99	5.99	5.99	0	0	0	0	0	0	0	2										1	2	2								Carbamidomethylation	36638.5	L-lactate dehydrogenase B chain OS=Homo sapiens OX=9606 GN=LDHB PE=1 SV=2
1059	TRUE	Q9Y6X9|MORC2_HUMAN	93.6985	0.68	0.68	0.68	0.68	0.68	0.68	0	0	0	0	1										1	2	2	1	1	3						117823	MORC family CW-type zinc finger protein 2 OS=Homo sapiens OX=9606 GN=MORC2 PE=1 SV=2
496	TRUE	Q9HCD6|TANC2_HUMAN	93.3707	1.26	0.7	0.7	0.7	1.26	1.26	0.7	0.7	0.7	0.7	2										2	1	1	1	2	2	1	1	1	1		219650	Protein TANC2 OS=Homo sapiens OX=9606 GN=TANC2 PE=1 SV=3
379	TRUE	Q92545|TM131_HUMAN	92.901	2.02	0.32	0	0.48	0.8	1.22	1.7	1.22	2.02	0.48	3							601.922	595.77		3	1		1	3	1	2	3	4	1		205138	Transmembrane protein 131 OS=Homo sapiens OX=9606 GN=TMEM131 PE=1 SV=3
303	TRUE	Q7Z401|MYCPP_HUMAN	92.8999	2.31	0	0.7	0.59	1.18	0.59	1.02	0	0	0	4				94.5282						4		1	1	2	1	3					209244	C-myc promoter-binding protein OS=Homo sapiens OX=9606 GN=DENND4A PE=1 SV=2
688	TRUE	P01833|PIGR_HUMAN	92.8184	2.09	2.09	0	0	0	0	0	0	0	2.09	1	329.891									1	4								1		83283.6	Polymeric immunoglobulin receptor OS=Homo sapiens OX=9606 GN=PIGR PE=1 SV=4
1110	TRUE	P22392|NDKB_HUMAN	92.5361	7.89	7.89	7.89	0	0	0	0	0	0	0	1	110.182	242.966								1	1	1									17298	Nucleoside diphosphate kinase B OS=Homo sapiens OX=9606 GN=NME2 PE=1 SV=1
1110	TRUE	P15531|NDKA_HUMAN	92.5361	7.89	7.89	7.89	0	0	0	0	0	0	0	1	110.182	242.966								1	1	1									17148.7	Nucleoside diphosphate kinase A OS=Homo sapiens OX=9606 GN=NME1 PE=1 SV=1
552	TRUE	B7ZW38|HNRC3_HUMAN	92.3696	4.1	4.1	0	4.1	0	0	0	0	0	0	1	111.042									1	1		1								32029.4	Heterogeneous nuclear ribonucleoprotein C-like 3 OS=Homo sapiens OX=9606 GN=HNRNPCL3 PE=2 SV=1
552	TRUE	O60812|HNRC1_HUMAN	92.3696	4.1	4.1	0	4.1	0	0	0	0	0	0	1	111.042									1	1		1								32142.4	Heterogeneous nuclear ribonucleoprotein C-like 1 OS=Homo sapiens OX=9606 GN=HNRNPCL1 PE=1 SV=1
552	TRUE	B2RXH8|HNRC2_HUMAN	92.3696	4.1	4.1	0	4.1	0	0	0	0	0	0	1	111.042									1	1		1								32072.3	Heterogeneous nuclear ribonucleoprotein C-like 2 OS=Homo sapiens OX=9606 GN=HNRNPCL2 PE=1 SV=1
552	TRUE	P0DMR1|HNRC4_HUMAN	92.3696	4.1	4.1	0	4.1	0	0	0	0	0	0	1	111.042									1	1		1								32029.4	Heterogeneous nuclear ribonucleoprotein C-like 4 OS=Homo sapiens OX=9606 GN=HNRNPCL4 PE=3 SV=1
552	TRUE	P07910|HNRPC_HUMAN	92.3696	3.92	3.92	0	3.92	0	0	0	0	0	0	1	111.042									1	1		1								33670	Heterogeneous nuclear ribonucleoproteins C1/C2 OS=Homo sapiens OX=9606 GN=HNRNPC PE=1 SV=4
340	TRUE	Q7Z6Z7|HUWE1_HUMAN	92.2588	1.26	0	0	0.66	0.59	0.34	0	0	0	0	3				488026						3			1	4	1					Carbamidomethylation	481891	E3 ubiquitin-protein ligase HUWE1 OS=Homo sapiens OX=9606 GN=HUWE1 PE=1 SV=3
351	TRUE	Q08211|DHX9_HUMAN	91.8129	2.83	0	2.83	0	0.79	0.71	0	0	0	0	3		5117.61								3		4		1	1						140958	ATP-dependent RNA helicase A OS=Homo sapiens OX=9606 GN=DHX9 PE=1 SV=4
679	TRUE	Q14207|NPAT_HUMAN	91.6192	0.84	0.84	0	0	0	0	0	0	0	0	1										1	1										154290	Protein NPAT OS=Homo sapiens OX=9606 GN=NPAT PE=1 SV=3
555	TRUE	P02814|SMR3B_HUMAN	91.6133	26.58	26.58	0	0	0	0	0	0	0	0	1	27.9206									1	10										8187.6	Submaxillary gland androgen-regulated protein 3B OS=Homo sapiens OX=9606 GN=SMR3B PE=1 SV=2
1025	TRUE	Q96DR8|MUCL1_HUMAN	91.6024	10	10	0	0	0	0	0	10	0	0	1										1	2						1				9039.23	Mucin-like protein 1 OS=Homo sapiens OX=9606 GN=MUCL1 PE=1 SV=1
330	TRUE	Q5T5U3|RHG21_HUMAN	91.5642	2.1	0.92	0.92	0	2.1	0.66	0	0	0	0.66	3										3	1	1		3	2				1		217331	Rho GTPase-activating protein 21 OS=Homo sapiens OX=9606 GN=ARHGAP21 PE=1 SV=1
653	TRUE	P31153|METK2_HUMAN	90.7981	2.28	2.28	2.28	2.28	0	0	0	0	0	0	1		109.697								1	1	1	1								43660.7	S-adenosylmethionine synthase isoform type-2 OS=Homo sapiens OX=9606 GN=MAT2A PE=1 SV=1
337	TRUE	P78312|F193A_HUMAN	90.3465	2.92	0	1.03	0.79	0.79	1.03	1.11	1.11	1.03	0	3										3		1	1	1	1	1	1	1		Carbamidomethylation	139988	Protein FAM193A OS=Homo sapiens OX=9606 GN=FAM193A PE=1 SV=2
444	TRUE	O95263|PDE8B_HUMAN	89.3492	2.71	2.03	0	0.68	0	0	0	0	0	0	2										1	1		1							Carbamidomethylation; HexNAcylation (ST)	98978.9	High affinity cAMP-specific and IBMX-insensitive 3',5'-cyclic phosphodiesterase 8B OS=Homo sapiens OX=9606 GN=PDE8B PE=1 SV=2
531	TRUE	P25815|S100P_HUMAN	88.9459	24.21	0	24.21	0	0	0	0	0	0	0	2										2		2									10399.9	Protein S100-P OS=Homo sapiens OX=9606 GN=S100P PE=1 SV=2
335	TRUE	Q6PIF6|MYO7B_HUMAN	88.4266	1.23	0.71	0.33	0	0	0	0.52	0	0	0	3										3	2	1				1				HexNAcylation (ST)	241599	Unconventional myosin-VIIb OS=Homo sapiens OX=9606 GN=MYO7B PE=1 SV=2
1071	TRUE	Q9UKA4|AKA11_HUMAN	87.6644	0.58	0	0	0.58	0	0	0	0	0	0	1										1			1								210512	A-kinase anchor protein 11 OS=Homo sapiens OX=9606 GN=AKAP11 PE=1 SV=1

## Sheet: Indentified HTN-BRD4 peptides
Identified HTN-BRD4 peptides
Protein Group	Accession	Top	Peptide	Unique	-10LgP	Mass	Length	ppm	m/z	z	RT	Scan	Source File	Precursor Id	1/k0 Start	1/k0 End	Area Sample 1	Area Sample 2	Area Sample 3	Area Sample 4	Area Sample 5	Area Sample 6	Area Sample 7	Area Sample 8	Area Sample 9	#Feature	Start	End	PTM	AScore	Found By
1	HTN-BRD4	TRUE	YNPPDHEVVAMAR	FALSE	115.34	1497.7	13	9.9	500.247	3	37.5083	3116752	O-GlcNAc-G_SH08-4_200ng-60min_0506_tims_Slot1-32_1_3987.d	114424	0.7665	0.777	2890000	3290000	3550000	3010000	3370000	2910000	2420000	2780000	2470000	219	748	760			DB Search
1	HTN-BRD4	TRUE	C(+57.02)KPMSYEEK	FALSE	115.33	1170.5	9	-2.1	586.258	2	9.175	757504	O-GlcNAc-G_SH08-4_200ng-60min_0506_tims_Slot1-32_1_3987.d	22462	0.9204	0.9308	241000	601000	402000	329000	502000	549000	495000	535000	595000	29	923	931	Carbamidomethylation		DB Search
1	HTN-BRD4	TRUE	DGTPVLFLHGNPTSSYVWR	TRUE	115.28	2145.06	19	-1.5	716.028	3	56.6892	4730673	O-GlcNAc-G_SH08-4_200ng-60min_0506_tims_Slot1-32_1_3987.d	200763	0.8865	0.8969	713000	895000	523000	858000	714000	706000	692000	773000	494000	65	31	49			DB Search
1	HTN-BRD4	TRUE	AQAEHAEK	FALSE	115.27	882.419	8	6.4	442.22	2	1.8323	149614	O-GlcNAc-G_SH08-4_200ng-60min_0506_tims_Slot1-32_1_3987.d	1984	0.7846	0.7951										0	1559	1566			DB Search
1	HTN-BRD4	TRUE	INELPTEETEIMIVQAKGR	FALSE	115.27	2170.13	19	4.9	724.388	3	55.1981	4606083	O-GlcNAc-G_SH08-4_200ng-60min_0506_tims_Slot1-32_1_3987.d	191169	0.9869	0.9972				226						1	477	495			DB Search
1	HTN-BRD4	TRUE	DVPDSQQHPAPEK	FALSE	115.24	1446.67	13	1.5	724.345	2	13.9585	1255864	O-GlcNAc-G_SH08-4_200ng-60min_0506_tims_Slot1-32_1_3987.d	39082	0.9698	0.9801	1150000	2580000	2460000	2740000	2470000	2760000	2400000	2370000	2470000	120	650	662			DB Search
1	HTN-BRD4	TRUE	VQPPTPLLPSVK	FALSE	115.22	1274.76	12	5	638.39	2	53.6345	4471845	O-GlcNAc-G_SH08-4_200ng-60min_0506_tims_Slot1-32_1_3987.d	181251	0.9324	0.9427	427000	364000	570000	317000	435000	496000	226000	308000	334000	124	1254	1265			DB Search
1	HTN-BRD4	TRUE	M(+15.99)PDEPEEPVVAVSSPAVPPPTK	FALSE	115.18	2288.12	22	2.5	1145.07	2	52.6978	4403920	O-GlcNAc-G_SH08-4_200ng-60min_0506_tims_Slot1-32_1_3987.d	177040	1.2824	1.2925	2450000	2840000	2390000	2910000	3670000	2490000	2190000	2610000	3390000	134	773	794	Oxidation (M)	M1:Oxidation (M):1000.00	DB Search
1	HTN-BRD4	TRUE	SKPPPTYESEEEDK	FALSE	115.17	1634.73	14	4.4	818.376	2	13.9581	1188326	O-GlcNAc-G_SH08-4_200ng-60min_0506_tims_Slot1-32_1_3987.d	36812	1.017	1.0273	533000	548000	532000	508000	573000	565000	543000	536000	563000	38	909	922			DB Search
1	HTN-BRD4	TRUE	SEPFSPSLRPEPPK	FALSE	115.17	1566.8	14	3.3	523.277	3	40.2281	3361267	O-GlcNAc-G_SH08-4_200ng-60min_0506_tims_Slot1-32_1_3987.d	125839	0.8357	0.8461	3070000	3760000	3340000	3490000	3400000	3880000	3140000	3310000	3490000	55	1438	1451			DB Search
1	HTN-BRD4	TRUE	KDVPDSQQHPAPEK	FALSE	115.13	1574.77	14	-0.1	525.93	3	9.6343	794790	O-GlcNAc-G_SH08-4_200ng-60min_0506_tims_Slot1-32_1_3987.d	24006	0.82	0.8304	973000	1100000	1170000	1220000	1010000	1100000	905000	1060000	927000	90	649	662			DB Search
1	HTN-BRD4	TRUE	SDPYSTGHLR	FALSE	115.12	1131.53	10	3.1	566.774	2	19.8852	1648985	O-GlcNAc-G_SH08-4_200ng-60min_0506_tims_Slot1-32_1_3987.d	53027	0.9252	0.9356	2240000	1640000	1820000	2000000	2000000	2410000	2120000	2030000	1820000	180	1367	1376			DB Search
1	HTN-BRD4	TRUE	M(+15.99)HYVDVGPR	TRUE	115.11	1088.51	9	2	545.262	2	20.6763	1750327	O-GlcNAc-G_SH08-4_200ng-60min_0506_tims_Slot1-32_1_3987.d	56467	0.8865	0.8969	915000	1000000	1380000	1100000	1430000	1280000	1300000	1260000	1210000	160	22	30	Oxidation (M)	M1:Oxidation (M):1000.00	DB Search
1	HTN-BRD4	TRUE	LMFSNC(+57.02)YK	FALSE	115.11	1061.47	8	6.4	531.744	2	34.9816	2904297	O-GlcNAc-G_SH08-4_200ng-60min_0506_tims_Slot1-32_1_3987.d	103989	0.8385	0.8489	891000	1150000	1240000	880000	1150000	939000	831000	623000	852000	120	740	747	Carbamidomethylation		DB Search
1	HTN-BRD4	TRUE	YNPPDHEVVAM(+15.99)AR	FALSE	115.11	1513.7	13	0.2	757.857	2	27.1609	2269520	O-GlcNAc-G_SH08-4_200ng-60min_0506_tims_Slot1-32_1_3987.d	76826	0.9992	1.0095	1850000	2160000	2120000	2140000	2120000	1920000	1620000	1820000	1930000	319	748	760	Oxidation (M)	M11:Oxidation (M):1000.00	DB Search
1	HTN-BRD4	TRUE	SSSDSFEQFR	FALSE	115.1	1188.5	10	0	595.26	2	38.169	3172305	O-GlcNAc-G_SH08-4_200ng-60min_0506_tims_Slot1-32_1_3987.d	117141	0.8717	0.8821	1450000	1770000	1490000	1880000	1180000	1420000	1290000	1470000	1190000	138	1535	1544			DB Search
1	HTN-BRD4	TRUE	LM(+15.99)FSNC(+57.02)YK	FALSE	115.1	1077.46	8	0.6	539.739	2	28.9706	2389345	O-GlcNAc-G_SH08-4_200ng-60min_0506_tims_Slot1-32_1_3987.d	81655	0.8324	0.8429	866000	931000	908000	948000	997000	853000	849000	886000	698000	88	740	747	Oxidation (M);Carbamidomethylation	M2:Oxidation (M):1000.00	DB Search
1	HTN-BRD4	TRUE	EPFLNPVDREPLWR	TRUE	115.1	1766.91	14	0.6	589.978	3	55.6282	4641405	O-GlcNAc-G_SH08-4_200ng-60min_0506_tims_Slot1-32_1_3987.d	193857	0.8441	0.8545	371000	415000	296000	427000	392000	350000	307000	395000	308000	43	191	204			DB Search
1	HTN-BRD4	TRUE	NM(+15.99)GSWASLVQK	FALSE	115.09	1235.6	11	1.2	618.806	2	51.5756	4298887	O-GlcNAc-G_SH08-4_200ng-60min_0506_tims_Slot1-32_1_3987.d	171463	0.8945	0.9049	791000	982000	450000	68800	116000	57300	46600	58700	1220000	148	1514	1524	Oxidation (M)	M2:Oxidation (M):1000.00	DB Search
1	HTN-BRD4	TRUE	NMGSWASLVQK	FALSE	115.09	1219.6	11	2.2	610.81	2	55.9565	4673299	O-GlcNAc-G_SH08-4_200ng-60min_0506_tims_Slot1-32_1_3987.d	196225	0.9045	0.9148	1240000	1430000	1660000	1460000	1620000	1500000	1320000	1420000	815000	119	1514	1524			DB Search
1	HTN-BRD4	TRUE	TPM(+15.99)DMGTIK	FALSE	115.06	1008.46	9	2.3	505.239	2	22.2405	1822683	O-GlcNAc-G_SH08-4_200ng-60min_0506_tims_Slot1-32_1_3987.d	58893	0.816	0.8264	823000	1240000	1230000	1030000	1260000	741000	1150000	1130000	1140000	62	419	427	Oxidation (M)	M3:Oxidation (M):22.85	DB Search
1	HTN-BRD4	TRUE	MHYVDVGPR	TRUE	115.05	1072.51	9	3.5	537.265	2	26.6346	2203215	O-GlcNAc-G_SH08-4_200ng-60min_0506_tims_Slot1-32_1_3987.d	74235	0.8933	0.9037	1620000	1780000	2000000	1620000	1220000	1590000	2060000	1810000	1450000	139	22	30			DB Search
1	HTN-BRD4	TRUE	LQDVFEMR	FALSE	115.05	1036.5	8	1	519.258	2	48.3498	4034629	O-GlcNAc-G_SH08-4_200ng-60min_0506_tims_Slot1-32_1_3987.d	158953	0.8509	0.8613	276000	253000	668000	556000	616000	552000	1040000	256000	205000	55	762	769			DB Search
1	HTN-BRD4	TRUE	C(+57.02)KPM(+15.99)SYEEK	FALSE	115.05	1186.5	9	2.8	594.259	2	8.3152	822224	O-GlcNAc-G_SH08-4_200ng-60min_0506_tims_Slot1-32_1_3987.d	25022	0.9029	0.9132	232000	382000	240000	271000	447000	486000	635000	627000	654000	29	923	931	Carbamidomethylation;Oxidation (M)	C1:Oxidation (M):1000.00	DB Search
1	HTN-BRD4	TRUE	QLSLDINKLPGEK	FALSE	115.05	1453.81	13	2.4	485.613	3	50.9661	4225600	O-GlcNAc-G_SH08-4_200ng-60min_0506_tims_Slot1-32_1_3987.d	168106	0.7774	0.7879	588000	648000	651000	711000	597000	525000	547000	534000	413000	50	933	945			DB Search
1	HTN-BRD4	TRUE	TPMDMGTIK	FALSE	115.05	992.467	9	2.2	497.242	2	31.3989	2624788	O-GlcNAc-G_SH08-4_200ng-60min_0506_tims_Slot1-32_1_3987.d	91768	0.8204	0.8308	230000	376000	215000	243000	192000	215000	228000	150000	307000	50	419	427			DB Search
1	HTN-BRD4	TRUE	QEQQQQQQQQAAAVAAAATPQAQSSQPQSM(+15.99)LDQQR	FALSE	115.02	3822.79	35	2.6	1275.28	3	40.7393	3382529	O-GlcNAc-G_SH08-4_200ng-60min_0506_tims_Slot1-32_1_3987.d	126899	1.1691	1.1793	962000	1400000	1060000	870000	1380000	851000	1140000	957000	1230000	174	1607	1641	Oxidation (M)	M30:Oxidation (M):1000.00	DB Search
1	HTN-BRD4	TRUE	TPM(+15.99)DM(+15.99)GTIKK	FALSE	115.02	1152.55	10	2.8	577.285	2	8.4475	671282	O-GlcNAc-G_SH08-4_200ng-60min_0506_tims_Slot1-32_1_3987.d	18602	0.8685	0.8789	46300	55400	55700	51800	43700	31400	21700	36700	27000	19	419	428	Oxidation (M);Oxidation (M)	M3:Oxidation (M):1000.00;M5:Oxidation (M):1000.00	DB Search
1	HTN-BRD4	TRUE	ETFQAFR	TRUE	114.99	897.434	7	-1	449.724	2	34.172	2836204	O-GlcNAc-G_SH08-4_200ng-60min_0506_tims_Slot1-32_1_3987.d	101164	0.7778	0.7883	379000	399000	340000	401000	270000	250000	281000	238000	273000	34	147	153			DB Search
1	HTN-BRD4	TRUE	ESSRPVKPPKK	FALSE	114.99	1251.73	11	13.9	418.256	3	5.5965	456784	O-GlcNAc-G_SH08-4_200ng-60min_0506_tims_Slot1-32_1_3987.d	7678	0.7512	0.7617		259000	155000		779	2590				18	639	649			DB Search
1	HTN-BRD4	TRUE	EAPSPLMIHSPQMSQFQSLTHQSPPQQNVQPK	FALSE	114.97	3596.75	32	-2.1	900.193	4	55.0804	4597560	O-GlcNAc-G_SH08-4_200ng-60min_0506_tims_Slot1-32_1_3987.d	190416	1.0633	1.0735		327000	273000	2240	150000	148000		197000	73700	16	1377	1408			DB Search
1	HTN-BRD4	TRUE	C(+57.02)IAPDLIGM(+15.99)GK	TRUE	114.97	1189.58	11	-0.6	595.799	2	52.0815	4341466	O-GlcNAc-G_SH08-4_200ng-60min_0506_tims_Slot1-32_1_3987.d	173638	0.8701	0.8805	612000	479000	450000	427000	451000	406000	408000	652000	623000	39	61	71	Carbamidomethylation;Oxidation (M)	C1:Oxidation (M):1000.00	DB Search
1	HTN-BRD4	TRUE	KLQDVFEMR	FALSE	114.96	1164.6	9	0.9	583.306	2	46.8832	3997072	O-GlcNAc-G_SH08-4_200ng-60min_0506_tims_Slot1-32_1_3987.d	157138	0.8909	0.9013	1860000	3720	2300000	2570000	2280000	2250000	1740000	2010000	1250000	56	761	769			DB Search
1	HTN-BRD4	TRUE	HPM(+15.99)DMSTIK	FALSE	114.95	1074.48	9	1.2	538.25	2	14.7466	1323540	O-GlcNAc-G_SH08-4_200ng-60min_0506_tims_Slot1-32_1_3987.d	41490	0.8188	0.8292	1570000	2230000	2330000	1710000	2090000	1530000	1770000	1660000	1950000	57	712	720	Oxidation (M)	M3:Oxidation (M):5.99	DB Search
1	HTN-BRD4	TRUE	S(+203.08)SSDSFEQFR	FALSE	114.95	1391.58	10	1.7	696.801	2	29.81	2514311	O-GlcNAc-G_SH08-4_200ng-60min_0506_tims_Slot1-32_1_3987.d	86963	0.9591	0.9694	178000	198000	199000	243000	310000	198000	220000	236000	293000	17	1535	1544	HexNAcylation (ST)	S1:HexNAcylation (ST):0.00	DB Search
1	HTN-BRD4	TRUE	EDEDALEQAR	FALSE	114.94	1174.51	10	-5.9	588.259	2	16.2998	1347717	O-GlcNAc-G_SH08-4_200ng-60min_0506_tims_Slot1-32_1_3987.d	42357	0.8877	0.8981	368000	410000	398000	441000	499000	622000	596000	517000	558000	49	1580	1589			DB Search
1	HTN-BRD4	TRUE	TPMDM(+15.99)GTIKK	FALSE	114.93	1136.56	10	2	569.287	2	20.7691	1715033	O-GlcNAc-G_SH08-4_200ng-60min_0506_tims_Slot1-32_1_3987.d	55361	0.8917	0.9021	18000	58800	81300	51400	59500	12100	13100	27900	20700	78	419	428	Oxidation (M)	M5:Oxidation (M):7.32	DB Search
1	HTN-BRD4	TRUE	HPM(+15.99)DM(+15.99)STIK	FALSE	114.92	1090.48	9	2	546.248	2	6.5799	716882	O-GlcNAc-G_SH08-4_200ng-60min_0506_tims_Slot1-32_1_3987.d	20690	0.8525	0.8629	1090000	1300000	310000	1230000	1450000	1080000	314000	300000	1160000	140	712	720	Oxidation (M);Oxidation (M)	M3:Oxidation (M):1000.00;M5:Oxidation (M):1000.00	DB Search
1	HTN-BRD4	TRUE	LNLPDYYK	FALSE	114.92	1024.52	8	1.8	513.27	2	45.0638	3934901	O-GlcNAc-G_SH08-4_200ng-60min_0506_tims_Slot1-32_1_3987.d	154019	0.8525	0.8629	827000	635000	1490000	1740000	1260000	1770000	1120000	1100000	1270000	85	408	415			DB Search
1	HTN-BRD4	TRUE	TPM(+15.99)DMGTIKK	FALSE	114.88	1136.56	10	1.4	569.287	2	21.2283	1753544	O-GlcNAc-G_SH08-4_200ng-60min_0506_tims_Slot1-32_1_3987.d	56576	0.8773	0.8877	18200	44200	53500	38800	23500	7860	7150	13900	12600	42	419	428	Oxidation (M)	M3:Oxidation (M):0.00	DB Search
1	HTN-BRD4	TRUE	NIIPHVAPTHR	TRUE	114.87	1253.7	11	-2.2	627.856	2	26.8997	2229147	O-GlcNAc-G_SH08-4_200ng-60min_0506_tims_Slot1-32_1_3987.d	75303	0.9029	0.9132	523000	603000	459000	576000	489000	375000	326000	384000	253000	71	50	60			DB Search
1	HTN-BRD4	TRUE	MPDEPEEPVVAVSSPAVPPPTK	FALSE	114.87	2272.13	22	4.3	1137.08	2	54.3272	4530307	O-GlcNAc-G_SH08-4_200ng-60min_0506_tims_Slot1-32_1_3987.d	185323	1.2614	1.2715	1340000	1130000	1920000	699000	994000	719000	608000	958000	1580000	92	773	794			DB Search
1	HTN-BRD4	TRUE	EPFLNPVDR	TRUE	114.86	1085.55	9	0.5	543.783	2	41.0166	3397277	O-GlcNAc-G_SH08-4_200ng-60min_0506_tims_Slot1-32_1_3987.d	127661	0.8549	0.8653	634000	1060000	1680000	678000	1530000	1330000	1120000	1370000	1660000	122	191	199			DB Search
1	HTN-BRD4	TRUE	C(+57.02)IAPDLIGMGK	TRUE	114.85	1173.59	11	0.4	587.802	2	52.8872	4448464	O-GlcNAc-G_SH08-4_200ng-60min_0506_tims_Slot1-32_1_3987.d	179626	0.8893	0.8997	607000	925000	855000	843000	879000	831000	744000	655000	552000	48	61	71	Carbamidomethylation		DB Search
1	HTN-BRD4	TRUE	HPTTPSSTAK	FALSE	114.84	1025.51	10	6.2	513.768	2	2.4338	198383	O-GlcNAc-G_SH08-4_200ng-60min_0506_tims_Slot1-32_1_3987.d	2579	0.8156	0.826	159000	21800	413000	965	561	5640	69100	83100	162000	51	1525	1534			DB Search
1	HTN-BRD4	TRUE	TPM(+15.99)DM(+15.99)GTIK	FALSE	114.84	1024.46	9	5.3	513.238	2	11.3905	941485	O-GlcNAc-G_SH08-4_200ng-60min_0506_tims_Slot1-32_1_3987.d	29287	0.7846	0.7951	1090000	824000	840000	896000	838000	1030000	1140000	1080000	1070000	157	419	427	Oxidation (M);Oxidation (M)	M3:Oxidation (M):1000.00;M5:Oxidation (M):1000.00	DB Search
1	HTN-BRD4	TRUE	HPMDM(+15.99)STIK	FALSE	114.83	1074.48	9	1.2	538.25	2	14.7466	1336520	O-GlcNAc-G_SH08-4_200ng-60min_0506_tims_Slot1-32_1_3987.d	42038	0.8677	0.8781	1940000	2500000	2680000	2060000	2530000	1770000	2250000	2120000	2360000	77	712	720	Oxidation (M)	M5:Oxidation (M):22.85	DB Search
1	HTN-BRD4	TRUE	HPMDMSTIK	FALSE	114.83	1058.49	9	1.4	530.252	2	22.0448	1824299	O-GlcNAc-G_SH08-4_200ng-60min_0506_tims_Slot1-32_1_3987.d	58955	0.8232	0.8337	1210000	1850000	1640000	1480000	1770000	842000	941000	1060000	1340000	93	712	720			DB Search
1	HTN-BRD4	TRUE	NSNPDEIEIDFETLKPSTLR	FALSE	114.81	2317.14	20	6.4	773.393	3	56.1805	4691782	O-GlcNAc-G_SH08-4_200ng-60min_0506_tims_Slot1-32_1_3987.d	197614	1.0206	1.0309	242000	187000	96300	438000	493000	579000	553000	467000	103000	57	962	981			DB Search
1	HTN-BRD4	TRUE	AVDIGPGLNLLQEDNPDLIGSEIAR	TRUE	114.8	2618.36	25	-2.5	1310.18	2	58.5119	4894748	O-GlcNAc-G_SH08-4_200ng-60min_0506_tims_Slot1-32_1_3987.d	212546	1.3186	1.3287	5700	20500	3010	79300	70600	17400	21900	28500	33700	26	264	288			DB Search
1	HTN-BRD4	TRUE	TPMDM(+15.99)GTIK	FALSE	114.8	1008.46	9	2.3	505.239	2	20.5779	1721425	O-GlcNAc-G_SH08-4_200ng-60min_0506_tims_Slot1-32_1_3987.d	55537	0.8296	0.8401	1050000	1620000	1650000	1150000	1360000	916000	1300000	1210000	1470000	68	419	427	Oxidation (M)	M5:Oxidation (M):32.28	DB Search
1	HTN-BRD4	TRUE	IHSPIIR	FALSE	114.8	834.508	7	3.9	418.263	2	28.2507	2271187	O-GlcNAc-G_SH08-4_200ng-60min_0506_tims_Slot1-32_1_3987.d	76939	0.7846	0.7951	1350000	693000	923000	1480000	741000	1220000	800000	687000	807000	84	1431	1437			DB Search
1	HTN-BRD4	TRUE	SSSDSFEQFRR	FALSE	114.8	1344.61	11	6.1	673.314	2	25.5411	2143222	O-GlcNAc-G_SH08-4_200ng-60min_0506_tims_Slot1-32_1_3987.d	71740	0.9563	0.9666	50500	60200	77000	101000	51000	26400	16700	35100	8920	11	1535	1545			DB Search
1	HTN-BRD4	TRUE	SDKPDLGYFFDDHVR	TRUE	114.79	1809.83	15	2.9	905.926	2	53.4956	4443503	O-GlcNAc-G_SH08-4_200ng-60min_0506_tims_Slot1-32_1_3987.d	179327	1.1019	1.1122	1750000	1960000	1700000	2300000	1870000	2570000	2070000	1840000	1340000	127	72	86			DB Search
1	HTN-BRD4	TRUE	EAPSPLM(+15.99)IHSPQMSQFQSLTHQSPPQQNVQPK	FALSE	114.75	3612.75	32	2.2	904.196	4	54.7101	4565523	O-GlcNAc-G_SH08-4_200ng-60min_0506_tims_Slot1-32_1_3987.d	187905	1.0301	1.0404	15100	38900	30900			41200		41200	1880	6	1377	1408	Oxidation (M)	M7:Oxidation (M):72.73	DB Search
1	HTN-BRD4	TRUE	AVHEQLAALSQPQQNKPK	FALSE	114.75	1986.06	18	0.3	663.029	3	25.9401	2148086	O-GlcNAc-G_SH08-4_200ng-60min_0506_tims_Slot1-32_1_3987.d	71942	0.8621	0.8725	7060000	8050000	7780000	8650000	8900000	8690000	5430000	7310000	6990000	432	836	853			DB Search
1	HTN-BRD4	TRUE	ADTTTPTTIDPIHEPPSLPPEPK	FALSE	114.74	2453.23	23	3.4	818.754	3	54.2542	4525197	O-GlcNAc-G_SH08-4_200ng-60min_0506_tims_Slot1-32_1_3987.d	184875	1.0668	1.0771	1380000	1540000	1480000	1140000	1470000	993000	964000	1530000	1580000	21	608	630			DB Search
1	HTN-BRD4	TRUE	HQFAWPFQQPVDAVK	FALSE	114.74	1796.9	15	1.1	899.458	2	56.5387	4691778	O-GlcNAc-G_SH08-4_200ng-60min_0506_tims_Slot1-32_1_3987.d	197610	1.1228	1.133	1070000	797000	943000	1280000	1220000	1280000	1090000	1130000	780000	169	393	407			DB Search
1	HTN-BRD4	TRUE	LLFWGTPGVLIPPAEAAR	TRUE	114.73	1907.07	18	4.2	954.545	2	59.5599	4980881	O-GlcNAc-G_SH08-4_200ng-60min_0506_tims_Slot1-32_1_3987.d	216317	1.1346	1.1448	32900	40200	8000	279000	112000	106000	104000	90800	46900	17	237	254			DB Search
1	HTN-BRD4	TRUE	ESSRPVKPPK	FALSE	114.73	1123.63	10	-1.2	375.552	3	6.7925	576229	O-GlcNAc-G_SH08-4_200ng-60min_0506_tims_Slot1-32_1_3987.d	13681	0.7544	0.7649	773000	1130000	1110000	776000	792000	832000	612000	615000	395000	30	639	648			DB Search
1	HTN-BRD4	TRUE	SREDEDALEQAR	FALSE	114.73	1417.64	12	-1.2	709.828	2	17.132	1403998	O-GlcNAc-G_SH08-4_200ng-60min_0506_tims_Slot1-32_1_3987.d	44248	0.9439	0.9543	2280000	2880000	3470000	2720000	2880000	2780000	2590000	2880000	2690000	75	1578	1589			DB Search
1	HTN-BRD4	TRUE	DAQEFGADVR	FALSE	114.73	1106.5	10	2.8	554.258	2	29.3903	2449151	O-GlcNAc-G_SH08-4_200ng-60min_0506_tims_Slot1-32_1_3987.d	83963	0.8284	0.8389	1750000	1720000	1900000	1830000	1940000	1720000	1660000	1770000	1660000	108	730	739			DB Search
1	HTN-BRD4	TRUE	KADTTTPTTIDPIHEPPSLPPEPK	FALSE	114.72	2581.33	24	2.4	646.341	4	52.0487	4334884	O-GlcNAc-G_SH08-4_200ng-60min_0506_tims_Slot1-32_1_3987.d	173272	0.9463	0.9567	6190000	6710000	6400000	6480000	6510000	6630000	5960000	6170000	5880000	196	607	630			DB Search
1	HTN-BRD4	TRUE	IKNM(+15.99)GSWASLVQK	FALSE	114.71	1476.78	13	12.7	493.272	3	39.2378	3261993	O-GlcNAc-G_SH08-4_200ng-60min_0506_tims_Slot1-32_1_3987.d	121359	0.7689	0.7794	70600	88400	77700	106000	71500	58100	38100	49600	29600	30	1512	1524	Oxidation (M)	M4:Oxidation (M):1000.00	DB Search
1	HTN-BRD4	TRUE	INELPTEETEIM(+15.99)IVQAK	FALSE	114.7	1973	17	2.7	987.511	2	54.9655	4600933	O-GlcNAc-G_SH08-4_200ng-60min_0506_tims_Slot1-32_1_3987.d	190681	1.1707	1.1809	384000	441000	355000	555000	504000	467000	440000	400000	348000	37	477	493	Oxidation (M)	M12:Oxidation (M):1000.00	DB Search
1	HTN-BRD4	TRUE	LQDVFEM(+15.99)R	FALSE	114.68	1052.5	8	2.8	527.257	2	38.1495	3170610	O-GlcNAc-G_SH08-4_200ng-60min_0506_tims_Slot1-32_1_3987.d	117000	0.8397	0.8501	246000	494000	218000	228000	599000	270000	324000	242000	327000	89	762	769	Oxidation (M)	M7:Oxidation (M):1000.00	DB Search
1	HTN-BRD4	TRUE	VVHIIQSR	FALSE	114.68	950.566	8	3.2	476.292	2	20.1408	1883841	O-GlcNAc-G_SH08-4_200ng-60min_0506_tims_Slot1-32_1_3987.d	60999	0.8128	0.8232	538000	526000	699000	831000	856000	579000	628000	1020000	487000	153	949	956			DB Search
1	HTN-BRD4	TRUE	HHKSDPYSTGHLR	FALSE	114.68	1533.74	13	1.8	512.256	3	8.4293	694108	O-GlcNAc-G_SH08-4_200ng-60min_0506_tims_Slot1-32_1_3987.d	19672	0.8035	0.814		590		214	180	322	549	386	124	7	1364	1376			DB Search
1	HTN-BRD4	TRUE	QLSLDINK	FALSE	114.66	929.518	8	1.2	465.767	2	38.3158	3275001	O-GlcNAc-G_SH08-4_200ng-60min_0506_tims_Slot1-32_1_3987.d	121935	0.8128	0.8232	739000	413000	519000	831000	785000	811000	828000	788000	353000	66	933	940			DB Search
1	HTN-BRD4	TRUE	QTNQLQYLLR	FALSE	114.65	1275.69	10	2.5	638.856	2	48.5721	4037870	O-GlcNAc-G_SH08-4_200ng-60min_0506_tims_Slot1-32_1_3987.d	159086	0.9459	0.9563	598000	521000	621000	437000	530000	447000	408000	599000	644000	37	375	384			DB Search
1	HTN-BRD4	TRUE	INELPTEETEIMIVQAK	FALSE	114.59	1957.01	17	3.9	979.515	2	56.1226	4678432	O-GlcNAc-G_SH08-4_200ng-60min_0506_tims_Slot1-32_1_3987.d	196696	1.1754	1.1856	369000	420000	357000	550000	442000	411000	402000	263000	343000	59	477	493			DB Search
1	HTN-BRD4	TRUE	LIIDQNVFIEGTLPMGVVRPLTEVEMDHYR	TRUE	114.57	3483.79	30	-1.8	871.953	4	58.9382	4929388	O-GlcNAc-G_SH08-4_200ng-60min_0506_tims_Slot1-32_1_3987.d	214552	1.0933	1.1035										0	161	190			DB Search
1	HTN-BRD4	TRUE	S(+203.08)EPFSPSLRPEPPKHPESIK	FALSE	114.55	2461.25	20	1.3	616.32	4	36.8414	3060904	O-GlcNAc-G_SH08-4_200ng-60min_0506_tims_Slot1-32_1_3987.d	111412	0.9196	0.93	30300	33600	28500	68800	63400	35300	47500	47800	31200	50	1438	1457	HexNAcylation (ST)	S1:HexNAcylation (ST):42.68	DB Search
1	HTN-BRD4	TRUE	VDVIAGSSK	FALSE	114.54	874.476	9	2	438.246	2	21.3657	1768040	O-GlcNAc-G_SH08-4_200ng-60min_0506_tims_Slot1-32_1_3987.d	57086	0.7665	0.777	678000	468000	626000	600000	397000	425000	664000	741000	828000	41	1002	1010			DB Search
1	HTN-BRD4	TRUE	SEPFSPSLRPEPPKHPESIK	FALSE	114.37	2258.17	20	4.3	565.552	4	36.9154	3065836	O-GlcNAc-G_SH08-4_200ng-60min_0506_tims_Slot1-32_1_3987.d	111682	0.8737	0.8841	3850000	4230000	3860000	4540000	4060000	3950000	3640000	3860000	3310000	218	1438	1457			DB Search
1	HTN-BRD4	TRUE	AASVVQPQPLVVVKEEK	FALSE	114.35	1820.04	17	0.5	607.688	3	46.3	3848077	O-GlcNAc-G_SH08-4_200ng-60min_0506_tims_Slot1-32_1_3987.d	149557	0.8172	0.8276	169000	227000	193000	330000	169000	80300	73900	118000	59600	33	1414	1430			DB Search
1	HTN-BRD4	TRUE	IIKTPMDM(+15.99)GTIK	FALSE	114.35	1362.73	12	-2	455.248	3	32.3975	2688103	O-GlcNAc-G_SH08-4_200ng-60min_0506_tims_Slot1-32_1_3987.d	94477	0.7689	0.7794							111		57.5	2	416	427	Oxidation (M)	M8:Oxidation (M):20.41	DB Search
1	HTN-BRD4	TRUE	TPMDMGTIKK	FALSE	114.35	1120.56	10	2.7	561.29	2	24.0862	1984294	O-GlcNAc-G_SH08-4_200ng-60min_0506_tims_Slot1-32_1_3987.d	65104	0.8677	0.8781	48400	102000	102000	89000	89500	29100	24100	51000	38600	15	419	428			DB Search
1	HTN-BRD4	TRUE	YNPPDHEVVAMARK	FALSE	114.34	1625.8	14	2.2	542.941	3	28.1502	2331043	O-GlcNAc-G_SH08-4_200ng-60min_0506_tims_Slot1-32_1_3987.d	79297	0.8136	0.824	3340	3210	4970	5840	4020	3150	2470	3230	2850	9	748	761			DB Search
1	HTN-BRD4	TRUE	KLQDVFEM(+15.99)R	FALSE	114.33	1180.59	9	8.7	591.308	2	32.3091	2683178	O-GlcNAc-G_SH08-4_200ng-60min_0506_tims_Slot1-32_1_3987.d	94214	0.8985	0.9089	1360000	1280000	1340000	1520000	1470000	1370000	1190000	1260000	1080000	82	761	769	Oxidation (M)	M8:Oxidation (M):1000.00	DB Search
1	HTN-BRD4	TRUE	C(+57.02)C(+57.02)SGILK	FALSE	114.3	836.388	7	3	419.203	2	19.9685	1652203	O-GlcNAc-G_SH08-4_200ng-60min_0506_tims_Slot1-32_1_3987.d	53137	0.8124	0.8228	436000	531000	574000	518000	553000	529000	470000	504000	372000	68	672	678	Carbamidomethylation;Carbamidomethylation	DB Search
1	HTN-BRD4	TRUE	IKNMGSWASLVQK	FALSE	114.29	1460.78	13	1.6	731.399	2	48.4677	4046032	O-GlcNAc-G_SH08-4_200ng-60min_0506_tims_Slot1-32_1_3987.d	159478	1.0063	1.0166	751	1510	1590	18300	17600	21000	4130	6020	3360	11	1512	1524			DB Search
1	HTN-BRD4	TRUE	RQTNQLQYLLR	FALSE	114.28	1431.79	11	1.2	716.905	2	42.1705	3487350	O-GlcNAc-G_SH08-4_200ng-60min_0506_tims_Slot1-32_1_3987.d	132264	1.0154	1.0257	542000	630000	615000	720000	476000	361000	273000	440000	224000	22	374	384			DB Search
1	HTN-BRD4	TRUE	SKPPPTYESEEEDKC(+57.02)KPMSYEEK	FALSE	114.26	2787.23	23	2.8	697.816	4	23.2022	1937327	O-GlcNAc-G_SH08-4_200ng-60min_0506_tims_Slot1-32_1_3987.d	63203	0.9423	0.9527	76800	177000	180000	173000	106000	24300	34500	46900	21300	16	909	931	Carbamidomethylation		DB Search
1	HTN-BRD4	TRUE	SREDEDALEQARR	FALSE	114.25	1573.74	13	4.9	525.591	3	16.1169	1331605	O-GlcNAc-G_SH08-4_200ng-60min_0506_tims_Slot1-32_1_3987.d	41785	0.8112	0.8216	1870	1480	2430	2380	1390		1690	871	1140	10	1578	1590			DB Search
1	HTN-BRD4	TRUE	C(+57.02)C(+57.02)SGILKEMFAK	FALSE	114.23	1442.67	12	5.6	722.347	2	49.8255	4152067	O-GlcNAc-G_SH08-4_200ng-60min_0506_tims_Slot1-32_1_3987.d	164503	1.0182	1.0285							92.8			1	672	683	Carbamidomethylation;Carbamidomethylation	DB Search
1	HTN-BRD4	TRUE	NLPVMGDGLETSQM(+15.99)STTQAQAQPQPANAASTNPPPPETSNPNKPK	FALSE	114.18	4657.2	45	-0.9	1165.31	4	49.2234	4101631	O-GlcNAc-G_SH08-4_200ng-60min_0506_tims_Slot1-32_1_3987.d	162241	1.0273	1.0376		1970		20100	9570	10800	28800	1710		12	329	373	Oxidation (M)	M14:Oxidation (M):197.55	DB Search
1	HTN-BRD4	TRUE	VVAPPSSSDSSSDSSSDSDSSTDDSEEER	FALSE	114.18	2947.14	29	4.7	983.393	3	20.9582	1734283	O-GlcNAc-G_SH08-4_200ng-60min_0506_tims_Slot1-32_1_3987.d	55963	0.9634	0.9738					494		333	64.3		3	795	823			DB Search
1	HTN-BRD4	TRUE	AASVVQPQPLVVVK	FALSE	114.13	1433.86	14	0.3	717.938	2	51.3407	4325023	O-GlcNAc-G_SH08-4_200ng-60min_0506_tims_Slot1-32_1_3987.d	172735	1.0463	1.0566	3630000	3900000	4100000	3530000	3630000	3500000	2860000	3350000	3290000	83	1414	1427			DB Search
1	HTN-BRD4	TRUE	LAELQEQLK	FALSE	114.07	1070.6	9	2.2	536.307	2	35.0012	2962704	O-GlcNAc-G_SH08-4_200ng-60min_0506_tims_Slot1-32_1_3987.d	106452	0.8409	0.8513	2610000	1730000	2490000	2780000	2370000	2440000	1620000	1770000	2170000	199	827	835			DB Search
1	HTN-BRD4	TRUE	YVTSC(+57.02)LR	FALSE	113.93	897.438	7	2.2	449.727	2	22.8015	1887096	O-GlcNAc-G_SH08-4_200ng-60min_0506_tims_Slot1-32_1_3987.d	61146	0.7774	0.7879	537000	608000	640000	678000	602000	701000	601000	641000	478000	58	986	992	Carbamidomethylation		DB Search
1	HTN-BRD4	TRUE	AEIGTGFPFDPHYVEVLGER	TRUE	113.9	2232.09	20	0.4	745.036	3	57.6407	4816378	O-GlcNAc-G_SH08-4_200ng-60min_0506_tims_Slot1-32_1_3987.d	207214	0.9284	0.9388				446	310	392	354	229		5	2	21			DB Search
1	HTN-BRD4	TRUE	SKPPPTYESEEEDKC(+57.02)KPM(+15.99)SYEEK	FALSE	113.86	2803.22	23	1.2	701.813	4	19.5172	1598983	O-GlcNAc-G_SH08-4_200ng-60min_0506_tims_Slot1-32_1_3987.d	51199	0.9376	0.9479	27000	46000	49400	66200	35300	11000	15100	19700	11700	25	909	931	Carbamidomethylation;Oxidation (M)	C15:Oxidation (M):1000.00	DB Search
1	HTN-BRD4	TRUE	RKADTTTPTTIDPIHEPPSLPPEPK	FALSE	113.77	2737.43	25	1.4	685.365	4	47.1868	3912024	O-GlcNAc-G_SH08-4_200ng-60min_0506_tims_Slot1-32_1_3987.d	152898	0.967	0.9773	25400	29200	22200	48000	25200	15200	14500	22800	6510	24	606	630			DB Search
1	HTN-BRD4	TRUE	HAAYAWPFYKPVDVEALGLHDYC(+57.02)DIIK	FALSE	113.75	3190.56	27	6.7	798.652	4	57.3406	4791257	O-GlcNAc-G_SH08-4_200ng-60min_0506_tims_Slot1-32_1_3987.d	205403	1.0763	1.0866				290	195					2	685	711	Carbamidomethylation		DB Search
1	HTN-BRD4	TRUE	IIKTPMDMGTIK	FALSE	113.62	1346.73	12	-0.2	674.372	2	43.6	3616004	O-GlcNAc-G_SH08-4_200ng-60min_0506_tims_Slot1-32_1_3987.d	138152	0.9559	0.9662	1690	4080	4030	2570	3480	2160	1480	2870	2000	9	416	427			DB Search
1	HTN-BRD4	TRUE	LPGEKLGR	FALSE	113.59	868.513	8	0.3	435.264	2	16.4162	1357315	O-GlcNAc-G_SH08-4_200ng-60min_0506_tims_Slot1-32_1_3987.d	42631	0.7794	0.7899		1890	2250	1660	848	438		197	484	8	941	948			DB Search
1	HTN-BRD4	TRUE	YVTSC(+57.02)LRK	FALSE	113.48	1025.53	8	0.5	513.774	2	14.4016	1188334	O-GlcNAc-G_SH08-4_200ng-60min_0506_tims_Slot1-32_1_3987.d	36820	0.8341	0.8445	38000	35500	23700	29400	44200	54200	54500	44600	43100	9	986	993	Carbamidomethylation		DB Search
1	HTN-BRD4	TRUE	DVPDSQQHPAPEKSSK	FALSE	113.25	1748.83	16	2.3	583.953	3	10.9827	907645	O-GlcNAc-G_SH08-4_200ng-60min_0506_tims_Slot1-32_1_3987.d	28081	0.818	0.8284	579	1120	2430		275			698	310	6	650	665			DB Search
1	HTN-BRD4	TRUE	AAS(+203.08)VVQPQPLVVVK	FALSE	113.23	1636.94	14	2.9	819.48	2	49.2738	4103271	O-GlcNAc-G_SH08-4_200ng-60min_0506_tims_Slot1-32_1_3987.d	162327	1.068	1.0783	752	1230	1040	1750	1620	1850	694		1320	8	1414	1427	HexNAcylation (ST)	S3:HexNAcylation (ST):1000.00	DB Search
1	HTN-BRD4	TRUE	GFSSSESESSSESSSSDSEDSETEM(+15.99)APK	FALSE	113.08	2902.09	28	2.4	968.374	3	22.0977	1828364	O-GlcNAc-G_SH08-2_200ng-60min_0506_tims_Slot1-30_1_3984.d	58358	1.0261	1.0364	735				253	1340	453	240		6	1013	1040	Oxidation (M)	M25:Oxidation (M):1000.00	DB Search
1	HTN-BRD4	TRUE	RQLSLDINK	FALSE	112.65	1085.62	9	0.1	543.817	2	28.2575	2332851	O-GlcNAc-G_SH08-5_200ng-60min_0506_tims_Slot1-33_1_3988.d	74889	0.8557	0.8661	125000	139000	184000	200000	150000	77300	40500	118000	93100	28	932	940			DB Search
1	HTN-BRD4	TRUE	RQLSLDINKLPGEK	FALSE	112.5	1609.92	14	-0.1	805.965	2	43.5579	3619271	O-GlcNAc-G_SH08-4_200ng-60min_0506_tims_Slot1-32_1_3987.d	138311	1.0506	1.0609	28200	32700	21800	64700	27800	17500	13200	25100	11000	16	932	945			DB Search
1	HTN-BRD4	TRUE	VVLKTLWK	FALSE	112.43	985.632	8	1.6	493.824	2	41.7461	3467692	O-GlcNAc-G_SH08-4_200ng-60min_0506_tims_Slot1-32_1_3987.d	131254	0.8345	0.8449	969	1460	2540	1830	998	662	573	1310	471	9	385	392			DB Search
1	HTN-BRD4	TRUE	EPSLKNSNPDEIEIDFETLKPSTLR	FALSE	112.12	2871.45	25	-3.7	718.867	4	56.2693	4688717	O-GlcNAc-G_SH08-5_200ng-60min_0506_tims_Slot1-33_1_3988.d	185225	0.9606	0.971										0	957	981			DB Search
1	HTN-BRD4	TRUE	NLPVMGDGLETSQMSTTQAQAQPQPANAASTNPPPPETSNPNKPK	FALSE	112.07	4641.21	45	1.9	1161.31	4	53.4447	4445306	O-GlcNAc-G_SH08-5_200ng-60min_0506_tims_Slot1-33_1_3988.d	167144	1.12	1.1303	58000	142000	79700	127000	89300	97200	131000	65200	88500	18	329	373			DB Search
1	HTN-BRD4	TRUE	EYRDAQEFGADVR	FALSE	111.98	1554.71	13	4.4	778.364	2	31.6075	2611416	O-GlcNAc-G_SH08-5_200ng-60min_0506_tims_Slot1-33_1_3988.d	86166	1.021	1.0313	37800	46500	45300	58700	43100	50600	41800	42900	29600	30	727	739			DB Search
1	HTN-BRD4	TRUE	LIIDQNVFIEGTLPM(+15.99)GVVRPLTEVEMDHYR	TRUE	111.87	3499.78	30	0.7	875.954	4	58.1791	4852731	O-GlcNAc-G_SH08-5_200ng-60min_0506_tims_Slot1-33_1_3988.d	196947	1.0731	1.0834										0	161	190	Oxidation (M)	M15:Oxidation (M):3.11	DB Search
1	HTN-BRD4	TRUE	TPVAPKKDLK	FALSE	111.83	1095.67	10	2.7	548.841	2	11.0108	900454	O-GlcNAc-G_SH08-5_200ng-60min_0506_tims_Slot1-33_1_3988.d	27106	0.8797	0.8901	546		908	17100	12100	9170	402	2800	535	8	1502	1511			DB Search
1	HTN-BRD4	TRUE	NLPVM(+15.99)GDGLETSQMSTTQAQAQPQPANAASTNPPPPETSNPNKPK	FALSE	111.83	4657.2	45	-0.9	1165.31	4	46.9742	3902696	O-GlcNAc-G_SH08-5_200ng-60min_0506_tims_Slot1-33_1_3988.d	142016	1.1023	1.1126	2320	24400		37900	8040	14000	6240	8470		11	329	373	Oxidation (M)	M5:Oxidation (M):100.79	DB Search
1	HTN-BRD4	TRUE	QEQQQQQQQQAAAVAAAATPQAQSSQPQSMLDQQR	FALSE	111.77	3806.8	35	3.7	952.711	4	47.3625	3935282	O-GlcNAc-G_SH08-5_200ng-60min_0506_tims_Slot1-33_1_3988.d	143522	1.1102	1.1204	1240000	1800000	1560000	1750000	1760000	1660000	1480000	1550000	1430000	96	1607	1641			DB Search
1	HTN-BRD4	TRUE	VVHIIQSREPSLK	FALSE	111.72	1504.87	13	6.5	753.448	2	29.4965	2444099	O-GlcNAc-G_SH08-2_200ng-60min_0506_tims_Slot1-30_1_3984.d	82019	1.0392	1.0495										0	949	961			DB Search
1	HTN-BRD4	TRUE	LIIDQNVFIEGTLPMGVVRPLTEVEM(+15.99)DHYR	TRUE	111.7	3499.78	30	4.4	875.957	4	58.6664	4894201	O-GlcNAc-G_SH08-5_200ng-60min_0506_tims_Slot1-33_1_3988.d	199567	1.07	1.0803							542			1	161	190	Oxidation (M)	M26:Oxidation (M):4.45	DB Search
1	HTN-BRD4	TRUE	HPTTPSSTAKSSSDSFEQFR	FALSE	111.46	2196.01	20	-0.6	733.01	3	27.9107	2311586	O-GlcNAc-G_SH08-2_200ng-60min_0506_tims_Slot1-30_1_3984.d	76934	0.9447	0.9551	221	1540	774	462		1260		852	663	8	1525	1544			DB Search
1	HTN-BRD4	TRUE	RKPQAEKVDVIAGSSK	FALSE	111.45	1711.96	16	3.1	571.662	3	15.2915	1260685	O-GlcNAc-G_SH08-2_200ng-60min_0506_tims_Slot1-30_1_3984.d	39241	0.8597	0.8701	72.3	104	1010	277	161	1120				6	995	1010			DB Search
1	HTN-BRD4	TRUE	KPQAEKVDVIAGSSK	FALSE	111.31	1555.86	15	1.9	519.627	3	18.3132	1512194	O-GlcNAc-G_SH08-5_200ng-60min_0506_tims_Slot1-33_1_3988.d	45218	0.7589	0.7693		1140					305	1660	638	7	996	1010			DB Search
1	HTN-BRD4	TRUE	GFSSSESESSSESSSSDSEDSETEMAPK	FALSE	111.14	2886.1	28	-1.4	963.039	3	27.3005	2258590	O-GlcNAc-G_SH08-5_200ng-60min_0506_tims_Slot1-33_1_3988.d	72112	1.0257	1.036		14300	13300	12000	12200	8300	12100	12100	8630	13	1013	1040			DB Search
1	HTN-BRD4	TRUE	HPTTPSS(+203.08)TAK	FALSE	110.76	1228.59	10	1.5	615.305	2	6.0537	510944	O-GlcNAc-G_SH08-5_200ng-60min_0506_tims_Slot1-33_1_3988.d	10556	0.9132	0.9236	1140000	377000		302000	2020000	1670000			869000	12	1525	1534	HexNAcylation (ST)	S7:HexNAcylation (ST):0.00	DB Search
1	HTN-BRD4	TRUE	ADTTTPTTIDPIHEPPS(+203.08)LPPEPK	FALSE	110.68	2656.31	23	-2.6	886.442	3	53.0556	4412413	O-GlcNAc-G_SH08-5_200ng-60min_0506_tims_Slot1-33_1_3988.d	165331	0.9892	0.9996				1560			3050			2	608	630	HexNAcylation (ST)	S17:HexNAcylation (ST):0.00	DB Search
1	HTN-BRD4	TRUE	NLPVM(+15.99)GDGLETSQM(+15.99)STTQAQAQPQPANAASTNPPPPETSNPNKPK	FALSE	110.66	4673.2	45	0.9	1169.31	4	42.9737	3567639	O-GlcNAc-G_SH08-5_200ng-60min_0506_tims_Slot1-33_1_3988.d	127083	1.0352	1.0455	2420	720				3010				3	329	373	Oxidation (M);Oxidation (M)	M5:Oxidation (M):1000.00;M14:Oxidation (M):1000.00	DB Search
1	HTN-BRD4	TRUE	APVHLPQRPEMKPVDVGRPVIRPPEQNAPPPGAPDKDK	FALSE	110.46	4129.2	38	2.7	826.85	5	46.0544	3819577	O-GlcNAc-G_SH08-5_200ng-60min_0506_tims_Slot1-33_1_3988.d	138151	1.0771	1.0874	1440000	1660000	1110000	2550000	2100000	2120000	1970000	1910000	721000	112	1458	1495			DB Search
1	HTN-BRD4	TRUE	SDPYS(+203.08)TGHLR	FALSE	110.3	1334.61	10	4.2	668.315	2	16.4892	1353480	O-GlcNAc-G_SH08-5_200ng-60min_0506_tims_Slot1-33_1_3988.d	40350	0.9567	0.967			43800		53200			48800	49500	4	1367	1376	HexNAcylation (ST)	S5:HexNAcylation (ST):0.00	DB Search
1	HTN-BRD4	TRUE	SDPYST(+203.08)GHLR	FALSE	109.91	1334.61	10	4.2	668.315	2	16.4892	1355091	O-GlcNAc-G_SH08-5_200ng-60min_0506_tims_Slot1-33_1_3988.d	40407	0.9495	0.9598				53000	53200					2	1367	1376	HexNAcylation (ST)	T6:HexNAcylation (ST):0.00	DB Search
1	HTN-BRD4	TRUE	NM(+15.99)GS(+203.08)WASLVQK	FALSE	109.78	1438.68	11	1.2	720.346	2	40.3227	3344841	O-GlcNAc-G_SH08-5_200ng-60min_0506_tims_Slot1-33_1_3988.d	117183	0.9591	0.9694	7380	9160	9090		14100		11900	10600	11500	8	1514	1524	Oxidation (M);HexNAcylation (ST)	M2:Oxidation (M):1000.00;S4:HexNAcylation (ST):28.73	DB Search
1	HTN-BRD4	TRUE	APVHLPQRPEMKPVDVGRPVIRPPEQNAPPPGAPDK	FALSE	109.68	3886.08	36	2.5	778.225	5	48.3217	4011882	O-GlcNAc-G_SH08-5_200ng-60min_0506_tims_Slot1-33_1_3988.d	147084	1.0277	1.038	207000	294000	130000	444000	326000	445000	497000	371000	137000	22	1458	1493			DB Search
1	HTN-BRD4	TRUE	FAKMPDEPEEPVVAVSSPAVPPPTK	FALSE	109.56	2618.33	25	-8.9	873.776	3	54.5152	4548823	O-GlcNAc-G_SH08-4_200ng-60min_0506_tims_Slot1-32_1_3987.d	186745	1.1295	1.1397		44.5								1	770	794			DB Search
1	HTN-BRD4	TRUE	EAPSPLM(+15.99)IHSPQM(+15.99)SQFQSLTHQSPPQQNVQPK	FALSE	109.49	3628.74	32	-2.6	908.19	4	51.9975	4324039	O-GlcNAc-G_SH08-5_200ng-60min_0506_tims_Slot1-33_1_3988.d	160873	0.9702	0.9805	202000	210000	452	161000	237000	72800			82900	15	1377	1408	Oxidation (M);Oxidation (M)	M7:Oxidation (M):1000.00;M13:Oxidation (M):1000.00	DB Search
1	HTN-BRD4	TRUE	RESSRPVKPPK	FALSE	109.47	1279.74	11	7.3	427.589	3	4.8959	399396	O-GlcNAc-G_SH08-5_200ng-60min_0506_tims_Slot1-33_1_3988.d	6234	0.7536	0.7641	1660	8070	98.2	336	950				26700	15	638	648			DB Search
1	HTN-BRD4	TRUE	EAPSPLMIHSPQM(+15.99)SQFQSLTHQSPPQQNVQPK	FALSE	109.46	3612.75	32	-3.2	904.191	4	53.7681	4470397	O-GlcNAc-G_SH08-5_200ng-60min_0506_tims_Slot1-33_1_3988.d	168925	0.9813	0.9916		16600	39400		57000	9610			30700	6	1377	1408	Oxidation (M)	M13:Oxidation (M):90.32	DB Search
1	HTN-BRD4	TRUE	INELPTEETEIMIVQAKGRGR	FALSE	109.14	2383.25	21	-9.2	596.815	4	54.1645	4518518	O-GlcNAc-G_SH08-4_200ng-60min_0506_tims_Slot1-32_1_3987.d	184412	0.8669	0.8773										0	477	497			DB Search
1	HTN-BRD4	TRUE	APVHLPQRPEM(+15.99)KPVDVGRPVIRPPEQNAPPPGAPDKDK	FALSE	109.05	4145.2	38	3.6	691.876	6	44.4281	3699287	O-GlcNAc-G_SH08-5_200ng-60min_0506_tims_Slot1-33_1_3988.d	132857	0.9797	0.99	1010000	1040000	651000	1560000	1190000	1390000	1370000	1210000	419000	160	1458	1495	Oxidation (M)	M11:Oxidation (M):1000.00	DB Search
1	HTN-BRD4	TRUE	TLWKHQFAWPFQQPVDAVK	FALSE	109.04	2325.21	19	-3.2	776.073	3	56.0154	4678441	O-GlcNAc-G_SH08-4_200ng-60min_0506_tims_Slot1-32_1_3987.d	196705	0.9551	0.9654				363	180	417				3	389	407			DB Search
1	HTN-BRD4	TRUE	S(+203.08)EPFSPSLRPEPPK	FALSE	108.96	1769.88	14	1.6	590.969	3	39.5096	3284767	O-GlcNAc-G_SH08-4_200ng-60min_0506_tims_Slot1-32_1_3987.d	122377	0.9109	0.9212	15600	33200	18300	45300	42800	50200	43900	42200	24800	16	1438	1451	HexNAcylation (ST)	S1:HexNAcylation (ST):33.81	DB Search
1	HTN-BRD4	TRUE	NMGSWASLVQKHPTTPSSTAK	FALSE	108.94	2227.11	21	-2.3	743.374	3	45.4511	3778152	O-GlcNAc-G_SH08-2_200ng-60min_0506_tims_Slot1-30_1_3984.d	140238	0.9551	0.9654		1010	471	581		228				4	1514	1534			DB Search
1	HTN-BRD4	TRUE	HPTTPS(+203.08)STAK	FALSE	108.48	1228.59	10	1.6	615.305	2	5.9157	474521	O-GlcNAc-G_SH08-4_200ng-60min_0506_tims_Slot1-32_1_3987.d	8321	0.9324	0.9427	1140000	1740000		1740000	2030000	1680000	15900	1360000	544000	16	1525	1534	HexNAcylation (ST)	S6:HexNAcylation (ST):11.06	DB Search
1	HTN-BRD4	TRUE	VSEQLKC(+57.02)C(+57.02)SGILK	FALSE	108.45	1520.77	13	-0.6	761.391	2	29.6959	2462151	O-GlcNAc-G_SH08-4_200ng-60min_0506_tims_Slot1-32_1_3987.d	84531	1.0491	1.0593		1660	668	565		395	49.3			5	666	678	Carbamidomethylation;Carbamidomethylation	DB Search
1	HTN-BRD4	TRUE	HHKS(+203.08)DPYSTGHLR	FALSE	108.36	1736.82	13	5.4	579.951	3	8.7266	720152	O-GlcNAc-G_SH08-4_200ng-60min_0506_tims_Slot1-32_1_3987.d	20852	0.8192	0.8296										0	1364	1376	HexNAcylation (ST)	S4:HexNAcylation (ST):52.34	DB Search
1	HTN-BRD4	TRUE	YNPPDHEVVAM(+15.99)ARK	FALSE	106.11	1641.79	14	3.8	548.274	3	21.1657	1748225	O-GlcNAc-G_SH08-3_200ng-60min_0506_tims_Slot1-31_1_3985.d	52811	0.8561	0.8665				55.2						1	748	761	Oxidation (M)	M11:Oxidation (M):1000.00	DB Search
1	HTN-BRD4	TRUE	VDVIAGSSKMK	FALSE	105.58	1133.61	11	-6.8	567.809	2	22	1817284	O-GlcNAc-G_SH08-3_200ng-60min_0506_tims_Slot1-31_1_3985.d	55048	0.924	0.9344										0	1002	1012			DB Search
1	HTN-BRD4	TRUE	QLSLDINKLPGEKLGR	FALSE	105.13	1780.02	16	1.2	594.348	3	52.7622	4391146	O-GlcNAc-G_SH08-6_200ng-60min_0506_tims_Slot1-34_1_3989.d	167374	0.8585	0.8689										0	933	948			DB Search
1	HTN-BRD4	TRUE	AVHEQLAALSQPQQNKPKK	FALSE	104.38	2114.16	19	-1.5	705.726	3	22.6016	1866986	O-GlcNAc-G_SH08-3_200ng-60min_0506_tims_Slot1-31_1_3985.d	56576	0.9009	0.9113						88		70.9	50.7	3	836	854			DB Search
1	HTN-BRD4	TRUE	NM(+15.99)GSWAS(+203.08)LVQK	FALSE	104.16	1438.68	11	1.9	720.347	2	40.2802	3346623	O-GlcNAc-G_SH08-4_200ng-60min_0506_tims_Slot1-32_1_3987.d	125181	0.969	0.9793				12500						1	1514	1524	Oxidation (M);HexNAcylation (ST)	M2:Oxidation (M):1000.00;S7:HexNAcylation (ST):0.00	DB Search
1	HTN-BRD4	TRUE	LIIDQNVFIEGTLPM(+15.99)GVVRPLTEVEM(+15.99)DHYR	TRUE	104.09	3515.78	30	-15	879.939	4	57.8651	4829435	O-GlcNAc-G_SH08-6_200ng-60min_0506_tims_Slot1-34_1_3989.d	198515	1.0731	1.0834										0	161	190	Oxidation (M);Oxidation (M)	M15:Oxidation (M):1000.00;M26:Oxidation (M):1000.00	DB Search
1	HTN-BRD4	TRUE	GIAFMEFIRPIPTWDEWPEFAR	TRUE	103.79	2707.33	22	4.2	903.453	3	59.7546	4984417	O-GlcNAc-G_SH08-5_200ng-60min_0506_tims_Slot1-33_1_3988.d	202759	0.9192	0.9296										0	125	146			DB Search
1	HTN-BRD4	TRUE	IIKTPM(+15.99)DMGTIK	FALSE	103.69	1362.73	12	5.8	682.374	2	33.3032	2758332	O-GlcNAc-G_SH08-3_200ng-60min_0506_tims_Slot1-31_1_3985.d	91668	0.9845	0.9948	109	61.5								2	416	427	Oxidation (M)	M6:Oxidation (M):18.53	DB Search
1	HTN-BRD4	TRUE	NMGS(+203.08)WASLVQK	FALSE	103.62	1422.68	11	3.7	712.351	2	50.2729	4170181	O-GlcNAc-G_SH08-7_200ng-60min_0506_tims_Slot1-35_1_3991.d	153091	0.9531	0.9634	18400		32300	29800	45200	34900	32600	33500	27800	9	1514	1524	HexNAcylation (ST)	S4:HexNAcylation (ST):34.76	DB Search
1	HTN-BRD4	TRUE	C(+57.02)KPMSYEEKR	FALSE	103.14	1326.61	10	0.5	443.209	3	9.58	790872	O-GlcNAc-G_SH08-3_200ng-60min_0506_tims_Slot1-31_1_3985.d	23196	0.7524	0.7629										0	923	932	Carbamidomethylation		DB Search
1	HTN-BRD4	TRUE	MPDEPEEPVVAVS(+203.08)SPAVPPPTK	FALSE	102.09	2475.21	22	-2.4	826.075	3	54.0459	4494040	O-GlcNAc-G_SH08-9_200ng-60min_0506_tims_Slot1-37_1_3993.d	164596	1.0241	1.0344			9250					545	47100	6	773	794	HexNAcylation (ST)	S13:HexNAcylation (ST):0.00	DB Search
1	HTN-BRD4	TRUE	LNLPDYYKIIK	FALSE	101.89	1378.79	11	2.1	690.402	2	55.4527	4619662	O-GlcNAc-G_SH08-2_200ng-60min_0506_tims_Slot1-30_1_3984.d	182992	1.0214	1.0317		104		106						2	408	418			DB Search
1	HTN-BRD4	TRUE	MPDEPEEPVVAVSS(+203.08)PAVPPPTK	FALSE	99.96	2475.21	22	-2.4	826.075	3	54.0459	4489018	O-GlcNAc-G_SH08-9_200ng-60min_0506_tims_Slot1-37_1_3993.d	164236	1.017	1.0273			8480						42300	3	773	794	HexNAcylation (ST)	S14:HexNAcylation (ST):17.01	DB Search
1	HTN-BRD4	TRUE	M(+15.99)PDEPEEPVVAVS(+203.08)SPAVPPPTK	FALSE	99.79	2491.2	22	-1.5	1246.61	2	50.7988	4215024	O-GlcNAc-G_SH08-5_200ng-60min_0506_tims_Slot1-33_1_3988.d	155976	1.2555	1.2657	172	641	173		6010	1690	5610	14000	17700	21	773	794	Oxidation (M);HexNAcylation (ST)	M1:Oxidation (M):1000.00;S13:HexNAcylation (ST):11.06	DB Search
1	HTN-BRD4	TRUE	NM(+15.99)GSWASLVQKHPTTPSSTAK	FALSE	99.6	2243.1	21	-2.6	748.705	3	38.1055	3163321	O-GlcNAc-G_SH08-2_200ng-60min_0506_tims_Slot1-30_1_3984.d	112819	1.0008	1.0111										0	1514	1534	Oxidation (M)	M2:Oxidation (M):1000.00	DB Search
1	HTN-BRD4	TRUE	APVHLPQRPEM(+15.99)KPVDVGRPVIRPPEQNAPPPGAPDK	FALSE	99.23	3902.07	36	3.2	781.424	5	42.9119	3564374	O-GlcNAc-G_SH08-5_200ng-60min_0506_tims_Slot1-33_1_3988.d	126926	1.0237	1.034	168000	187000	102000	220000	185000	262000	248000	173000	93700	34	1458	1493	Oxidation (M)	M11:Oxidation (M):1000.00	DB Search
1	HTN-BRD4	TRUE	LAKSLPNC(+57.02)K	TRUE	97.65	1029.56	9	-1	515.789	2	14.0239	1159698	O-GlcNAc-G_SH08-2_200ng-60min_0506_tims_Slot1-30_1_3984.d	36156	0.8905	0.9009										0	255	263	Carbamidomethylation		DB Search
1	HTN-BRD4	TRUE	NLPVMGDGLETSQMSTT(+203.08)QAQAQPQPANAASTNPPPPETSNPNKPK	FALSE	97.31	4844.29	45	-3.7	1212.07	4	53.1838	4417741	O-GlcNAc-G_SH08-9_200ng-60min_0506_tims_Slot1-37_1_3993.d	159781	1.0352	1.0455										0	329	373	HexNAcylation (ST)	T17:HexNAcylation (ST):11.10	DB Search
1	HTN-BRD4	TRUE	M(+15.99)PDEPEEPVVAVSS(+203.08)PAVPPPTK	FALSE	97.09	2491.2	22	-2.5	831.406	3	51.3895	4261459	O-GlcNAc-G_SH08-9_200ng-60min_0506_tims_Slot1-37_1_3993.d	152683	1.0297	1.04			173				1160	412	2510	4	773	794	Oxidation (M);HexNAcylation (ST)	M1:Oxidation (M):1000.00;S14:HexNAcylation (ST):0.00	DB Search
1	HTN-BRD4	TRUE	EAPSPLMIHSPQMS(+203.08)QFQSLTHQSPPQQNVQPK	FALSE	96.63	3799.83	32	-2.9	950.962	4	55.0223	4581002	O-GlcNAc-G_SH08-5_200ng-60min_0506_tims_Slot1-33_1_3988.d	176966	1.0063	1.0166										0	1377	1408	HexNAcylation (ST)	S14:HexNAcylation (ST):8.26	DB Search
1	HTN-BRD4	TRUE	KEPAPMK	FALSE	96.51	799.426	7	4.4	400.722	2	7.6145	628575	O-GlcNAc-G_SH08-2_200ng-60min_0506_tims_Slot1-30_1_3984.d	17853	0.775	0.7854		7350								7	902	908			DB Search
1	HTN-BRD4	TRUE	SSSDS(+203.08)FEQFR	FALSE	95.91	1391.58	10	6.4	696.804	2	30.0918	2487960	O-GlcNAc-G_SH08-9_200ng-60min_0506_tims_Slot1-37_1_3993.d	77706	0.8993	0.9097										0	1535	1544	HexNAcylation (ST)	S5:HexNAcylation (ST):16.51	DB Search
1	HTN-BRD4	TRUE	IIKTPM(+15.99)DM(+15.99)GTIK	FALSE	95.32	1378.72	12	-1.7	690.366	2	22.6209	1868919	O-GlcNAc-G_SH08-5_200ng-60min_0506_tims_Slot1-33_1_3988.d	56955	0.9503	0.9606										0	416	427	Oxidation (M);Oxidation (M)	M6:Oxidation (M):1000.00;M8:Oxidation (M):1000.00	DB Search
1	HTN-BRD4	TRUE	LGRVVHIIQSR	FALSE	93.56	1276.77	11	-4.6	426.596	3	25.6507	2123897	O-GlcNAc-G_SH08-2_200ng-60min_0506_tims_Slot1-30_1_3984.d	69509	0.7939	0.8043										0	946	956			DB Search
1	HTN-BRD4	TRUE	EPAPMK	FALSE	93.03	671.331	6	2	336.674	2	7.1877	591124	O-GlcNAc-G_SH08-3_200ng-60min_0506_tims_Slot1-31_1_3985.d	14590	0.7552	0.7657										0	903	908			DB Search
1	HTN-BRD4	TRUE	NLPVMGDGLETSQMS(+203.08)TTQAQAQPQPANAASTNPPPPETSNPNKPK	FALSE	92.87	4844.29	45	-1.3	1212.08	4	52.5695	4371409	O-GlcNAc-G_SH08-5_200ng-60min_0506_tims_Slot1-33_1_3988.d	163177	1.0653	1.0755									1670	1	329	373	HexNAcylation (ST)	S15:HexNAcylation (ST):0.00	DB Search
1	HTN-BRD4	TRUE	S(+203.08)DPYSTGHLR	FALSE	92.83	1334.61	10	2.3	668.314	2	17.0837	1407955	O-GlcNAc-G_SH08-9_200ng-60min_0506_tims_Slot1-37_1_3993.d	38881	0.9045	0.9148	43600	49800	50700	65000	62100	59800	52600	57900	54700	27	1367	1376	HexNAcylation (ST)	S1:HexNAcylation (ST):49.79	DB Search
1	HTN-BRD4	TRUE	SS(+203.08)SDSFEQFR	FALSE	91.87	1391.58	10	-0.6	696.799	2	30.2151	2530029	O-GlcNAc-G_SH08-2_200ng-60min_0506_tims_Slot1-30_1_3984.d	85587	0.9658	0.9761		191000								1	1535	1544	HexNAcylation (ST)	S2:HexNAcylation (ST):0.00	DB Search
1	HTN-BRD4	TRUE	HPESIK	FALSE	90.89	709.376	6	10.1	355.699	2	5.0517	413120	O-GlcNAc-G_SH08-2_200ng-60min_0506_tims_Slot1-30_1_3984.d	7526	0.752	0.7625	11400									1	1452	1457			DB Search
1	HTN-BRD4	TRUE	WLSTLEISGEPTTEDLYFQSDNAIASEFMSAESGPGTR	TRUE	89.96	4135.88	38	4.8	1379.64	3	59.2113	4939922	O-GlcNAc-G_SH08-5_200ng-60min_0506_tims_Slot1-33_1_3988.d	201776	1.1938	1.204										0	289	326			DB Search
1	HTN-BRD4	TRUE	KADTTTPTTIDPIHEPPS(+203.08)LPPEPK	FALSE	88.74	2784.41	24	2.5	697.111	4	48.6804	4049699	O-GlcNAc-G_SH08-7_200ng-60min_0506_tims_Slot1-35_1_3991.d	147605	0.9535	0.9638	575					12400	25700	1650		4	607	630	HexNAcylation (ST)	S18:HexNAcylation (ST):30.29	DB Search
1	HTN-BRD4	TRUE	NLPVMGDGLETSQMST(+203.08)TQAQAQPQPANAASTNPPPPETSNPNKPK	FALSE	87.3	4844.29	45	3.2	1212.08	4	52.5501	4369773	O-GlcNAc-G_SH08-5_200ng-60min_0506_tims_Slot1-33_1_3988.d	163095	1.0692	1.0795										0	329	373	HexNAcylation (ST)	T16:HexNAcylation (ST):0.00	DB Search
1	HTN-BRD4	TRUE	IHSPIIRSEPFSPSLRPEPPK	FALSE	86.59	2383.3	21	-4.1	596.83	4	47.0309	3910280	O-GlcNAc-G_SH08-6_200ng-60min_0506_tims_Slot1-34_1_3989.d	144938	0.9124	0.9228							308	157		2	1431	1451			DB Search
1	HTN-BRD4	TRUE	LMFSNC(+57.02)YKYNPPDHEVVAMAR	FALSE	85.76	2541.16	21	1.5	848.062	3	52.186	4340363	O-GlcNAc-G_SH08-6_200ng-60min_0506_tims_Slot1-34_1_3989.d	164765	0.9777	0.9881						50.4				1	740	760	Carbamidomethylation		DB Search
1	HTN-BRD4	TRUE	IHSPIIRSEPFSPSLRPEPPKHPESIK	FALSE	84.89	3074.67	27	-3	615.939	5	44.6968	3714613	O-GlcNAc-G_SH08-2_200ng-60min_0506_tims_Slot1-30_1_3984.d	137305	0.9487	0.9591	441	94.7				987	1020	1160		5	1431	1457			DB Search
1	HTN-BRD4	TRUE	ESSRPVKPPKKDVPDSQQHPAPEK	FALSE	83.84	2680.39	24	6.2	537.089	5	14.041	1157659	O-GlcNAc-G_SH08-6_200ng-60min_0506_tims_Slot1-34_1_3989.d	32563	0.8593	0.8697										0	639	662			DB Search
1	HTN-BRD4	TRUE	QEQQQQQQQQAAAVAAAATPQAQS(+203.08)SQPQSMLDQQR	FALSE	82.19	4009.88	35	-1.5	1337.63	3	46.2379	3837539	O-GlcNAc-G_SH08-7_200ng-60min_0506_tims_Slot1-35_1_3991.d	137465	1.2028	1.213		20200	9900	23000	4790	22900	31100	17000	1200	13	1607	1641	HexNAcylation (ST)	S24:HexNAcylation (ST):0.00	DB Search
1	HTN-BRD4	TRUE	QEQQQQQQQQAAAVAAAATPQAQSS(+203.08)QPQSMLDQQR	FALSE	81.49	4009.88	35	4.1	1337.64	3	46.2295	3842374	O-GlcNAc-G_SH08-5_200ng-60min_0506_tims_Slot1-33_1_3988.d	139192	1.1703	1.1805	5760	18100		19700	4790	22900	9310	17000		9	1607	1641	HexNAcylation (ST)	S25:HexNAcylation (ST):0.00	DB Search
1	HTN-BRD4	TRUE	QEQQQQQQQQAAAVAAAAT(+203.08)PQAQSSQPQSMLDQQR	FALSE	76.9	4009.88	35	4.2	1003.48	4	46.1891	3835860	O-GlcNAc-G_SH08-7_200ng-60min_0506_tims_Slot1-35_1_3991.d	137340	1.1252	1.1354	5760	18100	9900			10000	9310			5	1607	1641	HexNAcylation (ST)	T19:HexNAcylation (ST):28.79	DB Search
1	HTN-BRD4	TRUE	S(+203.08)S(+203.08)SDSFEQFR	FALSE	76.22	1594.66	10	-7.9	798.333	2	30.4907	2527579	O-GlcNAc-G_SH08-1_200ng-60min_0506_tims_Slot1-29_1_3983.d	86245	1.0261	1.0364										0	1535	1544	HexNAcylation (ST);HexNAcylation (ST)	S1:HexNAcylation (ST):11.10;S2:HexNAcylation (ST):14.02	DB Search
1	HTN-BRD4	TRUE	WLSTLEISGEPTTEDLYFQSDNAIASEFM(+15.99)SAESGPGTR	TRUE	74.93	4151.88	38	10.1	1384.98	3	59.2136	4934042	O-GlcNAc-G_SH08-8_200ng-60min_0506_tims_Slot1-36_1_3992.d	194342	1.1766	1.1868										0	289	326	Oxidation (M)	M29:Oxidation (M):1000.00	DB Search
1	HTN-BRD4	TRUE	NMGSWAS(+203.08)LVQK	FALSE	74.23	1422.68	11	1.7	712.349	2	50.7866	4222321	O-GlcNAc-G_SH08-2_200ng-60min_0506_tims_Slot1-30_1_3984.d	160165	0.9793	0.9896		26800			45200			2520		3	1514	1524	HexNAcylation (ST)	S7:HexNAcylation (ST):0.00	DB Search
1	HTN-BRD4	TRUE	FAKMPDEPEEPVVAVS(+203.08)S(+203.08)PAVPPPTK	FALSE	70.55	3024.49	25	4.5	757.133	4	53.5145	4445719	O-GlcNAc-G_SH08-9_200ng-60min_0506_tims_Slot1-37_1_3993.d	161341	1.0075	1.0178										0	770	794	HexNAcylation (ST);HexNAcylation (ST)	S16:HexNAcylation (ST):64.00;S17:HexNAcylation (ST):67.12	DB Search
1	HTN-BRD4	TRUE	NLPVMGDGLETS(+203.08)QMSTTQAQAQPQPANAASTNPPPPETSNPNKPK	FALSE	70.15	4844.29	45	-4.5	1212.07	4	52.56	4371403	O-GlcNAc-G_SH08-7_200ng-60min_0506_tims_Slot1-35_1_3991.d	163171	1.1472	1.1574										0	329	373	HexNAcylation (ST)	S12:HexNAcylation (ST):0.00	DB Search
1	HTN-BRD4	TRUE	EAPSPLMIHS(+203.08)PQMSQFQSLTHQSPPQQNVQPK	FALSE	69.77	3799.83	32	-6	950.959	4	55.0832	4580879	O-GlcNAc-G_SH08-8_200ng-60min_0506_tims_Slot1-36_1_3992.d	170627	1.038	1.0483								4390		1	1377	1408	HexNAcylation (ST)	S10:HexNAcylation (ST):19.86	DB Search
1	HTN-BRD4	TRUE	KADTTTPTT(+203.08)IDPIHEPPSLPPEPK	FALSE	68.56	2784.41	24	0.5	697.109	4	49.0902	4067316	O-GlcNAc-G_SH08-8_200ng-60min_0506_tims_Slot1-36_1_3992.d	143466	0.9224	0.9328		979		13800	4000	14800	25700	14900	13300	11	607	630	HexNAcylation (ST)	T9:HexNAcylation (ST):0.00	DB Search
1	HTN-BRD4	TRUE	NLPVM(+15.99)GDGLETSQMS(+203.08)TTQAQAQPQPANAASTNPPPPETSNPNKPK	FALSE	66.22	4860.28	45	-2.2	1216.08	4	46.4171	3851006	O-GlcNAc-G_SH08-8_200ng-60min_0506_tims_Slot1-36_1_3992.d	133838	1.0577	1.068										0	329	373	Oxidation (M);HexNAcylation (ST)	M5:Oxidation (M):14.78;S15:HexNAcylation (ST):0.00	DB Search
1	HTN-BRD4	TRUE	NLPVM(+15.99)GDGLETSQMSTTQAQAQPQPANAAS(+203.08)TNPPPPETSNPNKPK	FALSE	66.16	4860.28	45	-2.2	1216.08	4	46.4365	3852592	O-GlcNAc-G_SH08-8_200ng-60min_0506_tims_Slot1-36_1_3992.d	133870	1.0574	1.0676										0	329	373	Oxidation (M);HexNAcylation (ST)	M5:Oxidation (M):11.94;S30:HexNAcylation (ST):0.00	DB Search
1	HTN-BRD4	TRUE	ADT(+203.08)TTPTTIDPIHEPPSLPPEPK	FALSE	65.4	2656.31	23	-0.6	886.444	3	53.4883	4450259	O-GlcNAc-G_SH08-8_200ng-60min_0506_tims_Slot1-36_1_3992.d	161219	0.973	0.9833		442		1560	355			1230		4	608	630	HexNAcylation (ST)	T3:HexNAcylation (ST):0.00	DB Search
1	HTN-BRD4	TRUE	NLPVMGDGLETSQMSTTQAQAQPQPANAAS(+203.08)TNPPPPETSNPNKPK	FALSE	65.07	4844.29	45	2.9	1212.08	4	52.7085	4377765	O-GlcNAc-G_SH08-8_200ng-60min_0506_tims_Slot1-36_1_3992.d	157101	1.0317	1.0419										0	329	373	HexNAcylation (ST)	S30:HexNAcylation (ST):0.00	DB Search
1	HTN-BRD4	TRUE	HPTTPSST(+203.08)AK	FALSE	62.78	1228.59	10	1.1	615.305	2	5.6505	437219	O-GlcNAc-G_SH08-8_200ng-60min_0506_tims_Slot1-36_1_3992.d	6761	0.8445	0.8549	1140000	1740000		2050000	2020000	2810000		1360000	1300000	17	1525	1534	HexNAcylation (ST)	T8:HexNAcylation (ST):0.00	DB Search
1	HTN-BRD4	TRUE	HPTT(+203.08)PSSTAK	FALSE	62.71	1228.59	10	1	615.305	2	6.327	582965	O-GlcNAc-G_SH08-8_200ng-60min_0506_tims_Slot1-36_1_3992.d	12647	0.8729	0.8833	925000					1130000		446000	233000	6	1525	1534	HexNAcylation (ST)	T4:HexNAcylation (ST):0.00	DB Search
1	HTN-BRD4	TRUE	NLPVMGDGLETSQM(+15.99)S(+203.08)TTQAQAQPQPANAASTNPPPPETSNPNKPK	FALSE	62.65	4860.28	45	-2.2	1216.08	4	48.7856	4049429	O-GlcNAc-G_SH08-8_200ng-60min_0506_tims_Slot1-36_1_3992.d	142673	1.0411	1.0514										0	329	373	Oxidation (M);HexNAcylation (ST)	M14:Oxidation (M):7.81;S15:HexNAcylation (ST):0.00	DB Search
1	HTN-BRD4	TRUE	QEQQQQQQQQAAAVAAAATPQAQS(+203.08)SQPQSM(+15.99)LDQQR	FALSE	62.64	4025.87	35	3.6	1007.48	4	39.9144	3306908	O-GlcNAc-G_SH08-8_200ng-60min_0506_tims_Slot1-36_1_3992.d	110330	1.0791	1.0893	829			4240		2300		1750		4	1607	1641	HexNAcylation (ST);Oxidation (M)	S24:HexNAcylation (ST):0.00;M30:Oxidation (M):1000.00	DB Search
1	HTN-BRD4	TRUE	KADTTTPT(+203.08)TIDPIHEPPSLPPEPK	FALSE	60.75	2784.41	24	-1.4	697.108	4	48.55	4033236	O-GlcNAc-G_SH08-8_200ng-60min_0506_tims_Slot1-36_1_3992.d	142020	0.9507	0.961			960		4970			358		3	607	630	HexNAcylation (ST)	T8:HexNAcylation (ST):0.00	DB Search
1	HTN-BRD4	TRUE	ADTT(+203.08)TPTTIDPIHEPPSLPPEPK	FALSE	60.39	2656.31	23	-1.6	886.443	3	53.4862	4443620	O-GlcNAc-G_SH08-8_200ng-60min_0506_tims_Slot1-36_1_3992.d	160796	0.9443	0.9547		442								1	608	630	HexNAcylation (ST)	T4:HexNAcylation (ST):0.00	DB Search
1	HTN-BRD4	TRUE	RQEQQQQQRQEQQQQQQQQAAAVAAAATPQAQSSQPQSM(+15.99)LDQQR	FALSE	60.25	5032.39	44	-6.8	1259.1	4	40.8304	3386032	O-GlcNAc-G_SH08-7_200ng-60min_0506_tims_Slot1-35_1_3991.d	116416	1.1067	1.1169										0	1598	1641	Oxidation (M)	M39:Oxidation (M):1000.00	DB Search
1	HTN-BRD4	TRUE	DGTPVLFLHGNPTSSYVWRNIIPHVAPTHR	TRUE	59.55	3380.75	30	7.9	846.202	4	56.9296	4749271	O-GlcNAc-G_SH08-6_200ng-60min_0506_tims_Slot1-34_1_3989.d	192943	1.0122	1.0225										0	31	60			DB Search
1	HTN-BRD4	TRUE	HPMDMSTIKSKLEAR	FALSE	58.22	1742.88	15	-5.9	581.964	3	41.0518	3405455	O-GlcNAc-G_SH08-2_200ng-60min_0506_tims_Slot1-30_1_3984.d	123407	0.8937	0.9041		492								1	712	726			DB Search
1	HTN-BRD4	TRUE	NLPVMGDGLET(+203.08)SQMSTTQAQAQPQPANAASTNPPPPETSNPNKPK	FALSE	57.86	4844.29	45	0.7	1212.08	4	53.1449	4414471	O-GlcNAc-G_SH08-9_200ng-60min_0506_tims_Slot1-37_1_3993.d	159619	1.0186	1.0289										0	329	373	HexNAcylation (ST)	T11:HexNAcylation (ST):0.00	DB Search
1	HTN-BRD4	TRUE	T(+203.08)LWKHQFAWPFQQPVDAVKLNLPDYYK	FALSE	57.34	3534.8	27	15.7	707.978	5	44.5919	3698241	O-GlcNAc-G_SH08-8_200ng-60min_0506_tims_Slot1-36_1_3992.d	127149	0.9614	0.9718										0	389	415	HexNAcylation (ST)	T1:HexNAcylation (ST):1000.00	DB Search
1	HTN-BRD4	TRUE	HPT(+203.08)TPSSTAK	FALSE	57.34	1228.59	10	2.2	615.305	2	6.4482	525110	O-GlcNAc-G_SH08-2_200ng-60min_0506_tims_Slot1-30_1_3984.d	12290	0.9447	0.9551	925000	1740000	2730	1740000	2020000	2810000		2510000	868000	16	1525	1534	HexNAcylation (ST)	T3:HexNAcylation (ST):13.80	DB Search
1	HTN-BRD4	TRUE	S(+203.08)REDEDALEQAR	FALSE	57.15	1620.72	12	0.8	811.369	2	17.2089	1421676	O-GlcNAc-G_SH08-4_200ng-60min_0506_tims_Slot1-32_1_3987.d	44832	1.017	1.0273				252						1	1578	1589	HexNAcylation (ST)	S1:HexNAcylation (ST):1000.00	DB Search
1	HTN-BRD4	TRUE	SSKVSEQLK	FALSE	56.83	1004.55	9	4.4	503.285	2	7.7312	636894	O-GlcNAc-G_SH08-3_200ng-60min_0506_tims_Slot1-31_1_3985.d	16848	0.8493	0.8597										0	663	671			DB Search
1	HTN-BRD4	TRUE	NLPVM(+15.99)GDGLET(+203.08)SQMSTTQAQAQPQPANAASTNPPPPETSNPNKPK	FALSE	56.32	4860.28	45	6.5	1216.09	4	52.553	4364692	O-GlcNAc-G_SH08-8_200ng-60min_0506_tims_Slot1-36_1_3992.d	156460	1.0051	1.0154										0	329	373	Oxidation (M);HexNAcylation (ST)	M5:Oxidation (M):7.81;T11:HexNAcylation (ST):0.00	DB Search
1	HTN-BRD4	TRUE	NLPVMGDGLETSQM(+15.99)ST(+203.08)TQAQAQPQPANAASTNPPPPETSNPNKPK	FALSE	55.14	4860.28	45	2.2	1216.08	4	53.2033	4419367	O-GlcNAc-G_SH08-9_200ng-60min_0506_tims_Slot1-37_1_3993.d	159853	1.0593	1.0696										0	329	373	Oxidation (M);HexNAcylation (ST)	M14:Oxidation (M):10.80;T16:HexNAcylation (ST):0.00	DB Search
1	HTN-BRD4	TRUE	EPLWR	TRUE	55.07	699.37	5	1.6	350.693	2	27.2272	2255714	O-GlcNAc-G_SH08-1_200ng-60min_0506_tims_Slot1-29_1_3983.d	75452	0.7552	0.7657										0	200	204			DB Search
1	HTN-BRD4	TRUE	EAPSPLMIHSPQMSQFQSLTHQS(+203.08)PPQQNVQPK	FALSE	54.58	3799.83	32	-1	950.964	4	55.1027	4582544	O-GlcNAc-G_SH08-8_200ng-60min_0506_tims_Slot1-36_1_3992.d	170738	0.9407	0.9511										0	1377	1408	HexNAcylation (ST)	S23:HexNAcylation (ST):3.89	DB Search
1	HTN-BRD4	TRUE	NNSSNSNVSK	FALSE	54.18	1049.47	10	-3.8	525.742	2	3.0351	246983	O-GlcNAc-G_SH08-7_200ng-60min_0506_tims_Slot1-35_1_3991.d	3005	0.7939	0.8043										0	892	901			DB Search
1	HTN-BRD4	TRUE	ADTTTPTT(+203.08)IDPIHEPPSLPPEPK	FALSE	53.42	2656.31	23	-0.7	886.444	3	53.4473	4440280	O-GlcNAc-G_SH08-8_200ng-60min_0506_tims_Slot1-36_1_3992.d	160564	0.9411	0.9515					647			2980	3370	3	608	630	HexNAcylation (ST)	T8:HexNAcylation (ST):8.69	DB Search
1	HTN-BRD4	TRUE	ADTTTPT(+203.08)TIDPIHEPPSLPPEPK	FALSE	53.19	2656.31	23	1.2	886.446	3	53.3064	4425346	O-GlcNAc-G_SH08-8_200ng-60min_0506_tims_Slot1-36_1_3992.d	159616	0.9797	0.99						585	6150	2980		3	608	630	HexNAcylation (ST)	T7:HexNAcylation (ST):14.02	DB Search
1	HTN-BRD4	TRUE	QEQQQQQQQQAAAVAAAATPQAQSS(+203.08)QPQSM(+15.99)LDQQR	FALSE	52.54	4025.87	35	14.4	1342.98	3	46.5335	3860745	O-GlcNAc-G_SH08-8_200ng-60min_0506_tims_Slot1-36_1_3992.d	134253	1.1566	1.1668									791	1	1607	1641	HexNAcylation (ST);Oxidation (M)	S25:HexNAcylation (ST):0.00;M30:Oxidation (M):1000.00	DB Search
1	HTN-BRD4	TRUE	NLPVM(+15.99)GDGLETSQM(+15.99)S(+203.08)TTQAQAQPQPANAASTNPPPPETSNPNKPK	FALSE	51.99	4876.28	45	4.6	976.267	5	46.7341	3878088	O-GlcNAc-G_SH08-9_200ng-60min_0506_tims_Slot1-37_1_3993.d	136056	1.0735	1.0838										0	329	373	Oxidation (M);Oxidation (M);HexNAcylation (ST)	M5:Oxidation (M):1000.00;M14:Oxidation (M):1000.00;S15:HexNAcylation (ST):0.00	DB Search
1	HTN-BRD4	TRUE	EAPSPLMIHSPQMSQFQSLT(+203.08)HQSPPQQNVQPK	FALSE	50.75	3799.83	32	1.2	950.966	4	55.1	4589268	O-GlcNAc-G_SH08-2_200ng-60min_0506_tims_Slot1-30_1_3984.d	180570	1.0408	1.051		5080								1	1377	1408	HexNAcylation (ST)	T20:HexNAcylation (ST):0.00	DB Search
1	HTN-BRD4	TRUE	S(+203.08)SSDSFEQFRR	FALSE	49.72	1547.69	11	-0.1	774.85	2	25.5916	2119031	O-GlcNAc-G_SH08-2_200ng-60min_0506_tims_Slot1-30_1_3984.d	69305	0.9908	1.0011	1820	2660								2	1535	1545	HexNAcylation (ST)	S1:HexNAcylation (ST):0.00	DB Search
1	HTN-BRD4	TRUE	QEQQQQQQQQAAAVAAAATPQAQSSQPQS(+203.08)MLDQQR	FALSE	48.7	4009.88	35	-4.2	1337.63	3	46.4365	3852586	O-GlcNAc-G_SH08-8_200ng-60min_0506_tims_Slot1-36_1_3992.d	133864	1.1958	1.206										0	1607	1641	HexNAcylation (ST)	S29:HexNAcylation (ST):0.00	DB Search
1	HTN-BRD4	TRUE	EAPSPLM(+15.99)IHS(+203.08)PQMSQFQSLTHQSPPQQNVQPK	FALSE	46.07	3815.82	32	4.8	954.968	4	54.7104	4555601	O-GlcNAc-G_SH08-2_200ng-60min_0506_tims_Slot1-30_1_3984.d	177983	1.0613	1.0716										0	1377	1408	Oxidation (M);HexNAcylation (ST)	M7:Oxidation (M):6.67;S10:HexNAcylation (ST):8.26	DB Search
1	HTN-BRD4	TRUE	NLPVMGDGLETS(+203.08)QM(+15.99)STTQAQAQPQPANAASTNPPPPETSNPNKPK	FALSE	45.54	4860.28	45	6.6	1216.09	4	52.553	4364706	O-GlcNAc-G_SH08-8_200ng-60min_0506_tims_Slot1-36_1_3992.d	156474	1.017	1.0273										0	329	373	HexNAcylation (ST);Oxidation (M)	S12:HexNAcylation (ST):0.00;M14:Oxidation (M):14.29	DB Search
1	HTN-BRD4	TRUE	NLPVMGDGLETSQM(+15.99)STT(+203.08)QAQAQPQPANAASTNPPPPETSNPNKPK	FALSE	45.18	4860.28	45	2.4	1216.08	4	49.1814	4082900	O-GlcNAc-G_SH08-9_200ng-60min_0506_tims_Slot1-37_1_3993.d	145064	1.0063	1.0166										0	329	373	Oxidation (M);HexNAcylation (ST)	M14:Oxidation (M):7.81;T17:HexNAcylation (ST):0.00	DB Search
1	HTN-BRD4	TRUE	LAELQEQLKAVHEQLAALSQPQQNKPK	FALSE	44.98	3038.65	27	5	760.674	4	54.3319	4515576	O-GlcNAc-G_SH08-9_200ng-60min_0506_tims_Slot1-37_1_3993.d	165930	1.0324	1.0427										0	827	853			DB Search
1	HTN-BRD4	TRUE	NLPVM(+15.99)GDGLETSQM(+15.99)STTQAQAQPQPANAAS(+203.08)TNPPPPETSNPNKPK	FALSE	43.93	4876.28	45	0	1220.08	4	42.3835	3516454	O-GlcNAc-G_SH08-7_200ng-60min_0506_tims_Slot1-35_1_3991.d	122518	1.0396	1.0498										0	329	373	Oxidation (M);Oxidation (M);HexNAcylation (ST)	M5:Oxidation (M):1000.00;M14:Oxidation (M):1000.00;S30:HexNAcylation (ST):0.00	DB Search
1	HTN-BRD4	TRUE	KLIIDQNVFIEGTLPMGVVRPLTEVEMDHYR	TRUE	43.29	3611.88	31	7.3	903.985	4	58.1102	4848421	O-GlcNAc-G_SH08-7_200ng-60min_0506_tims_Slot1-35_1_3991.d	197299	1.1067	1.1169										0	160	190			DB Search
1	HTN-BRD4	TRUE	FPNELPIAGEPANIVALVEEYMDWLHQSPVPK	TRUE	41.91	3602.81	32	-4.7	1201.94	3	59.968	5001835	O-GlcNAc-G_SH08-5_200ng-60min_0506_tims_Slot1-33_1_3988.d	203083	1.1346	1.1448										0	205	236			DB Search
1	HTN-BRD4	TRUE	SEPFS(+203.08)PSLRPEPPKHPESIK	FALSE	41.81	2461.25	20	10	616.326	4	37.005	3065496	O-GlcNAc-G_SH08-7_200ng-60min_0506_tims_Slot1-35_1_3991.d	102018	0.9399	0.9503										0	1438	1457	HexNAcylation (ST)	S5:HexNAcylation (ST):8.26	DB Search
1	HTN-BRD4	TRUE	KADTTT(+203.08)PTTIDPIHEPPSLPPEPK	FALSE	41.26	2784.41	24	1.6	697.11	4	48.4653	4047201	O-GlcNAc-G_SH08-6_200ng-60min_0506_tims_Slot1-34_1_3989.d	151323	0.9511	0.9614				13800		12400			790	3	607	630	HexNAcylation (ST)	T6:HexNAcylation (ST):0.00	DB Search
1	HTN-BRD4	TRUE	QEQQQQQQQQAAAVAAAAT(+203.08)PQAQSSQPQSM(+15.99)LDQQR	FALSE	40.81	4025.87	35	1	1007.48	4	39.5156	3279549	O-GlcNAc-G_SH08-6_200ng-60min_0506_tims_Slot1-34_1_3989.d	115605	1.122	1.1322				4240			2650	1750		3	1607	1641	HexNAcylation (ST);Oxidation (M)	T19:HexNAcylation (ST):10.53;M30:Oxidation (M):1000.00	DB Search
1	HTN-BRD4	TRUE	EAPS(+203.08)PLMIHSPQMSQFQSLTHQSPPQQNVQPK	FALSE	40.8	3799.83	32	0.4	950.965	4	55.0012	4582701	O-GlcNAc-G_SH08-6_200ng-60min_0506_tims_Slot1-34_1_3989.d	180219	1.0182	1.0285										0	1377	1408	HexNAcylation (ST)	S4:HexNAcylation (ST):0.00	DB Search
1	HTN-BRD4	TRUE	NLPVM(+15.99)GDGLETS(+203.08)QM(+15.99)STTQAQAQPQPANAASTNPPPPETSNPNKPK	FALSE	39.22	4876.28	45	3.2	1220.08	4	42.5005	3536142	O-GlcNAc-G_SH08-4_200ng-60min_0506_tims_Slot1-32_1_3987.d	134436	1.0384	1.0487										0	329	373	Oxidation (M);HexNAcylation (ST);Oxidation (M)	M5:Oxidation (M):1000.00;S12:HexNAcylation (ST):0.00;M14:Oxidation (M):1000.00	DB Search
1	HTN-BRD4	TRUE	QEQQQQQQQQAAAVAAAATPQAQSSQPQS(+203.08)M(+15.99)LDQQR	FALSE	38.13	4025.87	35	-0.3	1342.96	3	46.314	3847286	O-GlcNAc-G_SH08-5_200ng-60min_0506_tims_Slot1-33_1_3988.d	139442	1.1687	1.1789										0	1607	1641	HexNAcylation (ST);Oxidation (M)	S29:HexNAcylation (ST):0.00;M30:Oxidation (M):1000.00	DB Search
1	HTN-BRD4	TRUE	KADT(+203.08)TTPTTIDPIHEPPSLPPEPK	FALSE	37.18	2784.41	24	4.5	697.112	4	49.3203	4102015	O-GlcNAc-G_SH08-2_200ng-60min_0506_tims_Slot1-30_1_3984.d	154855	0.9678	0.9781			960	13800			25700			3	607	630	HexNAcylation (ST)	T4:HexNAcylation (ST):0.00	DB Search
1	HTN-BRD4	TRUE	NLPVM(+15.99)GDGLETSQMST(+203.08)TQAQAQPQPANAASTNPPPPETSNPNKPK	FALSE	36.22	4860.28	45	14.9	1216.1	4	46.6365	3877231	O-GlcNAc-G_SH08-2_200ng-60min_0506_tims_Slot1-30_1_3984.d	144523	1.0791	1.0893										0	329	373	Oxidation (M);HexNAcylation (ST)	M5:Oxidation (M):7.57;T16:HexNAcylation (ST):0.00	DB Search
1	HTN-BRD4	TRUE	EAPSPLM(+15.99)IHSPQMS(+203.08)QFQSLTHQSPPQQNVQPK	FALSE	36.08	3815.82	32	2.3	954.966	4	54.7104	4555624	O-GlcNAc-G_SH08-2_200ng-60min_0506_tims_Slot1-30_1_3984.d	178006	1.0692	1.0795										0	1377	1408	Oxidation (M);HexNAcylation (ST)	M7:Oxidation (M):6.67;S14:HexNAcylation (ST):2.76	DB Search
1	HTN-BRD4	TRUE	DLKIKNM(+15.99)GS(+203.08)WASLVQK	FALSE	35.94	2036.06	16	11.9	510.029	4	55.2671	4596131	O-GlcNAc-G_SH08-9_200ng-60min_0506_tims_Slot1-37_1_3993.d	171893	0.7911	0.8015										0	1509	1524	Oxidation (M);HexNAcylation (ST)	M7:Oxidation (M):1000.00;S9:HexNAcylation (ST):26.52	DB Search
1	HTN-BRD4	TRUE	NLPVMGDGLETSQM(+15.99)STTQAQAQPQPANAAS(+203.08)TNPPPPETSNPNKPK	FALSE	35.74	4860.28	45	-13	1216.06	4	48.3514	4021111	O-GlcNAc-G_SH08-6_200ng-60min_0506_tims_Slot1-34_1_3989.d	150097	1.0317	1.0419										0	329	373	Oxidation (M);HexNAcylation (ST)	M14:Oxidation (M):18.61;S30:HexNAcylation (ST):0.00	DB Search
1	HTN-BRD4	TRUE	NLPVMGDGLET(+203.08)SQM(+15.99)STTQAQAQPQPANAASTNPPPPETSNPNKPK	FALSE	34.58	4860.28	45	1.1	973.065	5	48.8438	4054349	O-GlcNAc-G_SH08-8_200ng-60min_0506_tims_Slot1-36_1_3992.d	142931	1.0897	1.1										0	329	373	HexNAcylation (ST);Oxidation (M)	T11:HexNAcylation (ST):0.00;M14:Oxidation (M):3.75	DB Search
1	HTN-BRD4	TRUE	NLPVM(+15.99)GDGLETSQMSTT(+203.08)QAQAQPQPANAASTNPPPPETSNPNKPK	FALSE	34.03	4860.28	45	1.4	1216.08	4	46.7532	3887007	O-GlcNAc-G_SH08-2_200ng-60min_0506_tims_Slot1-30_1_3984.d	144975	1.0558	1.066										0	329	373	Oxidation (M);HexNAcylation (ST)	M5:Oxidation (M):7.81;T17:HexNAcylation (ST):0.00	DB Search
1	HTN-BRD4	TRUE	NLPVM(+15.99)GDGLETSQM(+15.99)STT(+203.08)QAQAQPQPANAASTNPPPPETSNPNKPK	FALSE	33.7	4876.28	45	7.1	976.27	5	46.4111	3855518	O-GlcNAc-G_SH08-5_200ng-60min_0506_tims_Slot1-33_1_3988.d	139904	1.1004	1.1106										0	329	373	Oxidation (M);Oxidation (M);HexNAcylation (ST)	M5:Oxidation (M):1000.00;M14:Oxidation (M):1000.00;T17:HexNAcylation (ST):0.00	DB Search
1	HTN-BRD4	TRUE	SKPPPTYESEEEDKC(+57.02)KPMSYEEKR	FALSE	33.49	2943.33	24	0.7	589.673	5	21.3851	1769619	O-GlcNAc-G_SH08-4_200ng-60min_0506_tims_Slot1-32_1_3987.d	57111	0.8833	0.8937										0	909	932	Carbamidomethylation		DB Search
1	HTN-BRD4	TRUE	EAPSPLMIHS(+203.08)PQM(+15.99)SQFQSLTHQSPPQQNVQPK	FALSE	33.46	3815.82	32	-2.8	954.961	4	54.7104	4555625	O-GlcNAc-G_SH08-2_200ng-60min_0506_tims_Slot1-30_1_3984.d	178007	1.0471	1.0574										0	1377	1408	HexNAcylation (ST);Oxidation (M)	S10:HexNAcylation (ST):9.69;M13:Oxidation (M):6.67	DB Search
1	HTN-BRD4	TRUE	QEQQQQQRQEQQQQQQQQAAAVAAAATPQAQSSQPQSMLDQQR	FALSE	31.59	4860.29	43	-2.6	1216.08	4	49.5553	4122028	O-GlcNAc-G_SH08-6_200ng-60min_0506_tims_Slot1-34_1_3989.d	154666	1.0522	1.0625										0	1599	1641			DB Search
1	HTN-BRD4	TRUE	VSEQLK	FALSE	31.28	702.391	6	12.2	352.207	2	7.2843	600686	O-GlcNAc-G_SH08-2_200ng-60min_0506_tims_Slot1-30_1_3984.d	16382	0.7524	0.7629										0	666	671			DB Search
1	HTN-BRD4	TRUE	SKPPPTYESEEEDKC(+57.02)KPM(+15.99)SYEEKR	FALSE	28.41	2959.32	24	-4.1	592.869	5	18.3516	1517864	O-GlcNAc-G_SH08-2_200ng-60min_0506_tims_Slot1-30_1_3984.d	47780	0.9009	0.9113										0	909	932	Carbamidomethylation;Oxidation (M)	C15:Oxidation (M):1000.00	DB Search
1	HTN-BRD4	TRUE	QEQQQQQQQQAAAVAAAATPQAQS(+203.08)S(+203.08)QPQSM(+15.99)LDQQRELARK	FALSE	27.81	4826.31	40	6.6	966.276	5	36.3583	3017807	O-GlcNAc-G_SH08-1_200ng-60min_0506_tims_Slot1-29_1_3983.d	107165	1.1703	1.1805										0	1607	1646	HexNAcylation (ST);HexNAcylation (ST);Oxidation (M)	S24:HexNAcylation (ST):0.00;S25:HexNAcylation (ST):0.00;M30:Oxidation (M):1000.00	DB Search
1	HTN-BRD4	TRUE	NLPVM(+15.99)GDGLETS(+203.08)QMSTTQAQAQPQPANAASTNPPPPETSNPNKPK	FALSE	25.7	4860.28	45	-8.9	1216.07	4	52.0816	4333776	O-GlcNAc-G_SH08-6_200ng-60min_0506_tims_Slot1-34_1_3989.d	164394	1.0269	1.0372										0	329	373	Oxidation (M);HexNAcylation (ST)	M5:Oxidation (M):2.84;S12:HexNAcylation (ST):0.00	DB Search
1	HTN-BRD4	TRUE	NLPVMGDGLETSQMSTTQAQAQPQPANAAST(+203.08)NPPPPETSNPNKPK	FALSE	25.02	4844.29	45	-7.8	969.857	5	53.3501	4431947	O-GlcNAc-G_SH08-8_200ng-60min_0506_tims_Slot1-36_1_3992.d	160001	1.1746	1.1848										0	329	373	HexNAcylation (ST)	T31:HexNAcylation (ST):0.00	DB Search
1	HTN-BRD4	TRUE	NLPVM(+15.99)GDGLET(+203.08)SQM(+15.99)STTQAQAQPQPANAASTNPPPPETSNPNKPK	FALSE	24.47	4876.28	45	-0.5	976.262	5	48.7662	4047821	O-GlcNAc-G_SH08-8_200ng-60min_0506_tims_Slot1-36_1_3992.d	142619	1.0617	1.072										0	329	373	Oxidation (M);HexNAcylation (ST);Oxidation (M)	M5:Oxidation (M):1000.00;T11:HexNAcylation (ST):0.00;M14:Oxidation (M):1000.00	DB Search
1	HTN-BRD4	TRUE	NLPVM(+15.99)GDGLETSQM(+15.99)ST(+203.08)TQAQAQPQPANAASTNPPPPETSNPNKPK	FALSE	21.93	4876.28	45	-0.2	1220.08	4	48.9312	4069455	O-GlcNAc-G_SH08-2_200ng-60min_0506_tims_Slot1-30_1_3984.d	153375	1.0309	1.0411										0	329	373	Oxidation (M);Oxidation (M);HexNAcylation (ST)	M5:Oxidation (M):1000.00;M14:Oxidation (M):1000.00;T16:HexNAcylation (ST):0.00	DB Search
1	HTN-BRD4	TRUE	ELERYVTSC(+57.02)LR	FALSE	20.45	1424.71	11	-7.6	713.356	2	53.8336	4490148	O-GlcNAc-G_SH08-4_200ng-60min_0506_tims_Slot1-32_1_3987.d	182460	1.0301	1.0404										0	982	992	Carbamidomethylation		DB Search
1	HTN-BRD4	TRUE	HPTTPS(+203.08)S(+203.08)TAK	FALSE	19.47	1431.67	10	1.5	716.845	2	6.5333	532291	O-GlcNAc-G_SH08-5_200ng-60min_0506_tims_Slot1-33_1_3988.d	11701	0.9626	0.973					7670					1	1525	1534	HexNAcylation (ST);HexNAcylation (ST)	S6:HexNAcylation (ST):0.00;S7:HexNAcylation (ST):0.00	DB Search
1	HTN-BRD4	TRUE	QEQQQQQQQQAAAVAAAATPQAQS(+203.08)SQPQS(+203.08)M(+15.99)LDQQRELARK	FALSE	18.09	4826.31	40	3.6	966.273	5	36.2127	3002378	O-GlcNAc-G_SH08-6_200ng-60min_0506_tims_Slot1-34_1_3989.d	102614	1.0822	1.0925										0	1607	1646	HexNAcylation (ST);HexNAcylation (ST);Oxidation (M)	S24:HexNAcylation (ST):0.00;S29:HexNAcylation (ST):0.00;M30:Oxidation (M):1000.00	DB Search
1	HTN-BRD4	TRUE	NLPVMGDGLETSQM(+15.99)STTQAQAQPQPANAAST(+203.08)NPPPPETSNPNKPK	FALSE	18.05	4860.28	45	-3.1	1216.07	4	49.009	4075966	O-GlcNAc-G_SH08-2_200ng-60min_0506_tims_Slot1-30_1_3984.d	153670	1.0376	1.0479										0	329	373	Oxidation (M);HexNAcylation (ST)	M14:Oxidation (M):22.83;T31:HexNAcylation (ST):0.00	DB Search
1	HTN-BRD4	TRUE	QEQQQQQQQQAAAVAAAATPQAQSSQPQS(+203.08)M(+15.99)LDQQRELARK	FALSE	16.86	4623.23	40	16.3	925.669	5	54.0596	4492381	O-GlcNAc-G_SH08-9_200ng-60min_0506_tims_Slot1-37_1_3993.d	164491	1.0645	1.0747										0	1607	1646	HexNAcylation (ST);Oxidation (M)	S29:HexNAcylation (ST):0.00;M30:Oxidation (M):1000.00	DB Search
1	HTN-BRD4	TRUE	QEQQQQQRQEQQQQQQQQAAAVAAAATPQAQSSQPQSM(+15.99)LDQQR	FALSE	16.85	4876.29	43	1.5	1220.08	4	41.0786	3411968	O-GlcNAc-G_SH08-2_200ng-60min_0506_tims_Slot1-30_1_3984.d	123704	1.2438	1.254										0	1599	1641	Oxidation (M)	M38:Oxidation (M):1000.00	DB Search
1	HTN-BRD4	TRUE	LIIDQNVFIEGTLPMGVVRPLTEVEMDHYREPFLNPVDR	TRUE	16.08	4551.33	39	-0.5	911.273	5	59.0971	4924438	O-GlcNAc-G_SH08-8_200ng-60min_0506_tims_Slot1-36_1_3992.d	194062	1.0483	1.0585										0	161	199			DB Search
